# Supplementary material for: Evaluation of four DNA extraction kits for implementation of nanopore sequencing in routine surveillance of antimicrobial resistance in low-resource settings
Source: Front Microbiol. 2025 Nov 25;16:1715467. doi: 10.3389/fmicb.2025.1715467 (PMC12685845; doi:10.3389/fmicb.2025.1715467)
Supplement: Supplementary file 1 [file Table_1.xlsx]

## Sheet: Table S1
Table S1: Antimicrobial resistance Genes in Reference genomes
Reference genome
Resistance gene	Identity (%)	Alignment / gene length	Coverage (%)	Position in reference	Contig	Position in contig	Phenotype	Accession no.
Escherichia coli (Eco)
rmtC	100.00	846/846	100.0	1..846	plasmid_1	32922..33767	Amikacin, Gentamicin, Tobramycin, Kanamycin, Arbekacin, Sisomicin, Isepamicin	AB194779
aac(6')-Ib3	100.00	555/555	100.0	1..555	plasmid_1	38130..38684	Amikacin, Tobramycin	X60321
blaCMY-6	100.00	1146/1146	100.0	1..1146	plasmid_1	65396..66541	Amoxicillin, Amoxicillin+Clavulanic acid, Ampicillin, Ampicillin+Clavulanic acid, Cefotaxime, Cefoxitin, Ceftazidime, Piperacillin, Piperacillin+Tazobactam, Ticarcillin, Ticarcillin+Clavulanic acid	AJ011293
blaNDM-1	100.00	813/813	100.0	1..813	plasmid_1	30905..31717	Amoxicillin, Amoxicillin+Clavulanic acid, Ampicillin, Ampicillin+Clavulanic acid, Cefepime, Cefixime, Cefotaxime, Cefoxitin, Ceftazidime, Ertapenem, Imipenem, Meropenem, Piperacillin, Piperacillin+Tazobactam, Temocillin	FN396876
blaOXA-181	100.00	798/798	100.0	1..798	plasmid_3	32054..32851	Amoxicillin, Amoxicillin+Clavulanic acid, Ampicillin, Ampicillin+Clavulanic acid, Cefepime, Ertapenem, Imipenem, Meropenem, Piperacillin, Piperacillin+Tazobactam	CM004561
qnrS1	100.00	657/657	100.0	1..657	plasmid_3	38810..39466	Ciprofloxacin	AB187515
sul1	100.00	840/840	100.0	1..840	plasmid_1	36781..37620	Sulfamethoxazole	U12338
Campylobacter coli (Cco)
aadE-Cc	100.00	900/900	100.0	1..900	chromosome	277883..278782	Streptomycin	CP013733
blaOXA-193	99.87	774/774	100.0	1..774	chromosome	1537553..1538326	Unknown Beta-lactam	CP013032
tet(O)	99.43	1920/1920	100.0	1..1920	chromosome	1398097..1400016	Doxycycline, Tetracycline, Minocycline	Y07780
Enterococcus faecalis (Efa)
aac(6')-aph(2'')	100.00	1440/1440	100.0	1..1440	chromosome	2824718..2826157	Gentamicin, Tobramycin, Netilmicin, Kanamycin, Amikacin, Dibekacin, Isepamicin, Fortimicin, Streptomycin	M13771
lsa(A)	98.53	1497/1497	100.0	1..1497	chromosome	827879..829375	Lincomycin, Clindamycin, Dalfopristin, Pristinamycin IIA, Virginiamycin M	AY737526
erm(B)	100.00	738/738	100.0	1..738	plasmid_1	38616..39353	Erythromycin, Lincomycin, Clindamycin, Quinupristin, Pristinamycin IA, Virginiamycin S	U18931
erm(B)	100.00	738/738	100.0	1..738	plasmid_3	52193..52930	Erythromycin, Lincomycin, Clindamycin, Quinupristin, Pristinamycin IA, Virginiamycin S	U86375
tet(M)	100.00	1920/1920	100.0	1..1920	chromosome	661721..663640	Doxycycline, Tetracycline, Minocycline	AM990992
tet(M)	100.00	1920/1920	100.0	1..1920	chromosome	346799..348718	Doxycycline, Tetracycline, Minocycline	AM990992
VanHBX	98.54	2608/2607	99.9616	1..2607	chromosome	2935626..2938232	Vancomycin	AF192329
cat(pC221)	97.69	648/648	100	1..648	plasmid_1	34561..35208	Chloramphenicol	X02529
Staphylococcus hominis (Sho)
aadD	100.00	762/762	100.0	1..762	Shominis_Reference_Strain_Contig003	18286..19047	Amikacin, Tobramycin	M19465
blaZ	100.00	846/846	100.0	1..846	Shominis_Reference_Strain_Contig003	20072..20917	Amoxicillin, Ampicillin, Penicillin, Piperacillin	AJ302698
fusB	100.00	642/642	100.0	1..642	Shominis_Reference_Strain_Contig003	11930..12571	Fusidic acid	AY373761
tet(K)	100.00	1380/1380	100.0	1..1380	Shominis_Reference_Strain_Contig003	7100..8479	Doxycycline, Tetracycline	U38656
bleO	100.00	399/399	100.0	1..399	Shominis_Reference_Strain_Contig003	17665..18063	Bleomycin	AF051917
