# Supplementary material for: Evaluation of four DNA extraction kits for implementation of nanopore sequencing in routine surveillance of antimicrobial resistance in low-resource settings
Source: Front Microbiol. 2025 Nov 25;16:1715467. doi: 10.3389/fmicb.2025.1715467 (PMC12685845; doi:10.3389/fmicb.2025.1715467)
Supplement: Supplementary file 3 [file Table_3.xlsx]

## Sheet: Table S3
Table S3: Sample overview and QC metrics
alias	Accession number	BioSample	Method	Genus	Species	Biological Replicate	Technical replicate	Sample concentration	A260/280	A260/230	Flowcell number	Number of reads	Number of bases	N50 Read length	mean read quality	median read quality	Assembly? (YES/NO)	Total length of assembled genome	Number of Fragments in assembly	Fragments N50	Largest fragment	Mean genome coverage
DBT-Cco-1-1	SRR35513849	SAMN51637589	DNeasy Blood&Tissue	Campylobacter	coli	1	1	69.8	2.1	2.47	FAW16519	28482	89937011	6808	14.4	15.2	YES	1875427	6	1649635	1649635	43
DBT-Cco-1-2	SRR35513848	SAMN51637589	DNeasy Blood&Tissue	Campylobacter	coli	1	2	69.8	2.1	2.47	FAW16577	52889	184671851	6661	15.4	16.2	YES	1842704	5	1662140	1662140	82
DBT-Cco-2-1	SRR35513837	SAMN51637590	DNeasy Blood&Tissue	Campylobacter	coli	2	1	91.2	2.09	2.4	FAW16519	24624	85293476	6985	14.9	15.6	YES	1870093	6	1655137	1655137	43
DBT-Cco-2-2	SRR35513826	SAMN51637590	DNeasy Blood&Tissue	Campylobacter	coli	2	2	91.2	2.09	2.4	FAW16577	101443	331556626	5939	15.6	16.1	YES	1894424	5	1680168	1680168	152
DBT-Cco-3-1	SRR35513815	SAMN51637591	DNeasy Blood&Tissue	Campylobacter	coli	3	1	114	2.07	2.28	FAW16519	52467	158622301	5680	14.9	15.5	YES	1887758	6	1656736	1656736	75
DBT-Cco-3-2	SRR35513804	SAMN51637591	DNeasy Blood&Tissue	Campylobacter	coli	3	2	114	2.07	2.28	FAW16577	68627	224117800	6073	15.3	16.0	YES	1893432	6	1673878	1673878	104
DBT-Eco-1-1	SRR35513793	SAMN51637612	DNeasy Blood&Tissue	Escherichia	coli	1	1	49.8	1.94	1.38	FAW16519	169936	371609391	4266	15.2	15.3	YES	5256309	8	4850575	4850575	67
DBT-Eco-1-2	SRR35513782	SAMN51637612	DNeasy Blood&Tissue	Escherichia	coli	1	2	49.8	1.94	1.38	FAW16577	263726	809399423	6547	15.7	16.0	YES	5266084	8	4850559	4850559	147
DBT-Eco-2-1	SRR35513771	SAMN51637613	DNeasy Blood&Tissue	Escherichia	coli	2	1	60	1.95	1.73	FAW16519	105767	256761555	5696	14.9	15.1	YES	5266087	8	4850569	4850569	46
DBT-Eco-2-2	SRR35513760	SAMN51637613	DNeasy Blood&Tissue	Escherichia	coli	2	2	60	1.95	1.73	FAW16577	265229	844011533	6347	15.9	16.3	YES	5261837	9	4850562	4850562	154
DBT-Eco-3-1	SRR35513847	SAMN51637614	DNeasy Blood&Tissue	Escherichia	coli	3	1	30	1.98	1.58	FAW16519	100920	214796935	4042	15.0	15.2	YES	5256295	8	4850569	4850569	39
DBT-Eco-3-2	SRR35513846	SAMN51637614	DNeasy Blood&Tissue	Escherichia	coli	3	2	30	1.98	1.58	FAW16577	155644	415967123	5381	15.8	16.0	YES	5256291	8	4850572	4850572	75
DBT-Efa-1-1	SRR35513845	SAMN51637601	DNeasy Blood&Tissue	Enterocuccus	faecalis	1	1	27.2	2.07	2.26	FAW16519	117124	360429902	6316	15.6	16.1	YES	3416420	14	3187037	3187037	102
DBT-Efa-1-2	SRR35513844	SAMN51637601	DNeasy Blood&Tissue	Enterocuccus	faecalis	1	2	27.2	2.07	2.26	FAW16577	205897	570388414	5410	16.2	16.5	YES	3400397	11	3185870	3185870	163
DBT-Efa-2-1	SRR35513843	SAMN51637602	DNeasy Blood&Tissue	Enterocuccus	faecalis	2	1	29.4	2.13	1.57	FAW16519	58822	167552069	6091	15.6	15.9	YES	3422878	9	3185966	3185966	46
DBT-Efa-2-2	SRR35513842	SAMN51637602	DNeasy Blood&Tissue	Enterocuccus	faecalis	2	2	29.4	2.13	1.57	FAW16577	368848	1013297113	5086	16.3	16.5	YES	3413668	5	3185868	3185868	293
DBT-Efa-3-1	SRR35513841	SAMN51637624	DNeasy Blood&Tissue	Enterocuccus	faecalis	3	1	39	2.01	2.14	FAW16519	128994	464814052	7558	16.0	16.4	YES	3341349	4	2357100	2357100	132
DBT-Efa-3-2	SRR35513840	SAMN51637624	DNeasy Blood&Tissue	Enterocuccus	faecalis	3	2	39	2.01	2.14	FAW16577	272137	906151404	6581	16.4	16.7	YES	3408773	4	3185865	3185865	256
DBT-Sho-1-1	SRR35513839	SAMN51637625	DNeasy Blood&Tissue	Staphylococcus	aureus	1	1	22.8	2.17	1.86	FAW16519	18257	143161751	17275	17.1	17.9	YES	2400197	5	2243424	2243424	52
DBT-Sho-1-2	SRR35513838	SAMN51637625	DNeasy Blood&Tissue	Staphylococcus	aureus	1	2	22.8	2.17	1.86	FAW16577	15029	117929919	17343	17.5	18.4	YES	2359855	6	2243426	2243426	43
DBT-Sho-2-1	SRR35513836	SAMN51637626	DNeasy Blood&Tissue	Staphylococcus	aureus	2	1	34.2	2.09	1.75	FAW16519	15558	88872878	13854	16.2	17.1	YES	2370685	5	2243428	2243428	33
DBT-Sho-2-2	SRR35513835	SAMN51637626	DNeasy Blood&Tissue	Staphylococcus	aureus	2	2	34.2	2.09	1.75	FAW16577	54425	233727708	10126	16.4	17.0	YES	2368239	5	2243427	2243427	90
DBT-Sho-3-1	SRR35513834	SAMN51637592	DNeasy Blood&Tissue	Staphylococcus	aureus	3	1	39.2	1.85	1.67	FAW16519	16785	109640414	16312	16.2	17.2	YES	2395738	5	2243426	2243426	40
DBT-Sho-3-2	SRR35513833	SAMN51637592	DNeasy Blood&Tissue	Staphylococcus	aureus	3	2	39.2	1.85	1.67	FAW16577	50033	307038652	13252	17.4	17.9	YES	2400200	5	2243424	2243424	106
MCB-Cco-1-1	SRR35513832	SAMN51637593	Monarch HMW DNA	Campylobacter	coli	1	1	177	1.88	2.292	FAW16614	12538	43107462	10928	14.4	14.7	YES	1902026	7	1679304	1679304	21
MCB-Cco-1-2	SRR35513831	SAMN51637593	Monarch HMW DNA	Campylobacter	coli	1	2	177	1.88	2.292	FAW16625	68076	268093505	10899	14.5	14.9	YES	1820607	3	1814776	1814776	135
MCB-Cco-2-1	SRR35513830	SAMN51637594	Monarch HMW DNA	Campylobacter	coli	2	1	358	1.891	2.268	FAW16614	39501	169927298	12046	15.1	15.4	YES	1836934	4	1814941	1814941	89
MCB-Cco-2-2	SRR35513829	SAMN51637594	Monarch HMW DNA	Campylobacter	coli	2	2	358	1.891	2.268	FAW16625	81778	356211643	10940	15.1	15.4	YES	1820627	3	1814764	1814764	182
MCB-Cco-3-1	SRR35513828	SAMN51637615	Monarch HMW DNA	Campylobacter	coli	3	1	436	1.915	2.427	FAW16614	51025	338429428	17706	15.8	16.4	YES	1832654	3	1814790	1814790	162
MCB-Cco-3-2	SRR35513827	SAMN51637615	Monarch HMW DNA	Campylobacter	coli	3	2	436	1.915	2.427	FAW16625	99906	609127800	14625	15.6	16.1	YES	1826766	2	1814758	1814758	292
MCB-Eco-1-1	SRR35513825	SAMN51637616	Monarch HMW DNA	Escherichia	coli	1	1	464	1.905	1.638	FAW16614	89475	342362852	10205	15.5	15.7	YES	5256165	8	4850433	4850433	65
MCB-Eco-1-2	SRR35513824	SAMN51637616	Monarch HMW DNA	Escherichia	coli	1	2	464	1.905	1.638	FAW16625	42230	229170544	15220	15.5	15.8	YES	5173098	7	4850573	4850573	43
MCB-Eco-2-1	SRR35513823	SAMN51637617	Monarch HMW DNA	Escherichia	coli	2	1	234	1.844	1.34	FAW16614	72931	310252919	14128	15.1	15.2	YES	5258332	8	4850569	4850569	57
MCB-Eco-2-2	SRR35513822	SAMN51637617	Monarch HMW DNA	Escherichia	coli	2	2	234	1.844	1.34	FAW16625	65971	304665925	11941	15.6	15.9	YES	5256333	8	4850570	4850570	56
MCB-Eco-3-1	SRR35513821	SAMN51637603	Monarch HMW DNA	Escherichia	coli	3	1	89.8	1.887	1.714	FAW16614	46762	212396501	14075	15.2	15.4	YES	5123974	7	4850572	4850572	40
MCB-Eco-3-2	SRR35513820	SAMN51637603	Monarch HMW DNA	Escherichia	coli	3	2	89.8	1.887	1.714	FAW16625	45244	229705917	18779	14.4	14.7	YES	5247820	8	4850569	4850569	41
MCB-Efa-1-1	SRR35513819	SAMN51637604	Monarch HMW DNA	Enterocuccus	faecalis	1	1	117	1.906	2.248	FAW16614	103408	276803395	7177	15.1	15.0	YES	3422818	8	3187213	3187213	81
MCB-Efa-1-2	SRR35513818	SAMN51637604	Monarch HMW DNA	Enterocuccus	faecalis	1	2	117	1.906	2.248	FAW16625	111451	481730209	11541	15.7	15.8	YES	3408770	4	3185862	3185862	140
MCB-Efa-2-1	SRR35513817	SAMN51637605	Monarch HMW DNA	Enterocuccus	faecalis	2	1	148	1.934	2.363	FAW16614	67011	188734238	11722	14.5	14.0	YES	3421462	8	3185870	3185870	53
MCB-Efa-2-2	SRR35513816	SAMN51637605	Monarch HMW DNA	Enterocuccus	faecalis	2	2	148	1.934	2.363	FAW16625	40123	152924224	14565	14.7	14.4	YES	3408779	4	3185868	3185868	43
MCB-Efa-3-1	SRR35513814	SAMN51637627	Monarch HMW DNA	Enterocuccus	faecalis	3	1	127	1.93	2.408	FAW16614	40597	94480992	8452	14.4	14.2	YES	3418171	10	849562	1495921	26
MCB-Efa-3-2	SRR35513813	SAMN51637627	Monarch HMW DNA	Enterocuccus	faecalis	3	2	127	1.93	2.408	FAW16625	41982	144026436	11315	15.0	14.9	YES	3416587	6	3186060	3186060	40
MCB-Sho-1-1	SRR35513812	SAMN51637628	Monarch HMW DNA	Staphylococcus	aureus	1	1	148	1.861	2.169	FAW16614	33938	83325464	7259	15.2	15.4	YES	2341753	5	2243430	2243430	32
MCB-Sho-1-2	SRR35513811	SAMN51637628	Monarch HMW DNA	Staphylococcus	aureus	1	2	148	1.861	2.169	FAW16625	42390	164303702	10604	15.8	15.9	YES	2337289	5	2243426	2243426	68
MCB-Sho-2-1	SRR35513810	SAMN51637629	Monarch HMW DNA	Staphylococcus	aureus	2	1	160	1.891	2.176	FAW16614	45869	159324666	10094	16.0	16.2	YES	2341756	5	2243432	2243432	63
MCB-Sho-2-2	SRR35513809	SAMN51637629	Monarch HMW DNA	Staphylococcus	aureus	2	2	160	1.891	2.176	FAW16625	44803	182827377	11675	16.0	16.0	YES	2342145	5	2243427	2243427	74
MCB-Sho-3-1	SRR35513808	SAMN51637595	Monarch HMW DNA	Staphylococcus	aureus	3	1	192	1.917	2.142	FAW16614	65294	204518913	8862	15.7	15.8	YES	2372701	5	2243429	2243429	79
MCB-Sho-3-2	SRR35513807	SAMN51637595	Monarch HMW DNA	Staphylococcus	aureus	3	2	192	1.917	2.142	FAW16625	45322	235594298	15772	16.4	16.6	YES	2375724	5	2243423	2243423	93
MMM-Cco-1-1	SRR35513806	SAMN51637596	MagMax Microbiome	Campylobacter	coli	1	1	36	2.162	2.19	FAW16614	65227	164669899	5032	13.9	14.0	YES	1902067	10	1670970	1670970	63
MMM-Cco-1-2	SRR35513805	SAMN51637596	MagMax Microbiome	Campylobacter	coli	1	2	36	2.162	2.19	FAW16625	130848	261148112	3438	13.7	13.7	YES	1886002	6	1662100	1662100	112
MMM-Cco-2-1	SRR35513803	SAMN51637597	MagMax Microbiome	Campylobacter	coli	2	1	150	2.233	2.19	FAW16614	71513	137190090	3437	13.7	13.8	YES	1906506	8	1664319	1664319	57
MMM-Cco-2-2	SRR35513802	SAMN51637597	MagMax Microbiome	Campylobacter	coli	2	2	150	2.233	2.19	FAW16625	135312	274831096	3437	13.9	13.9	YES	1828888	4	1814758	1814758	111
MMM-Cco-3-1	SRR35513801	SAMN51637618	MagMax Microbiome	Campylobacter	coli	3	1	66.4	2.408	1.677	FAW16614	46565	100064078	3888	13.9	14.0	YES	1871399	10	1650386	1650386	38
MMM-Cco-3-2	SRR35513800	SAMN51637618	MagMax Microbiome	Campylobacter	coli	3	2	66.4	2.408	1.677	FAW16625	51772	94242263	3380	13.3	13.4	YES	1888041	9	1671853	1671853	40
MMM-Eco-1-1	SRR35513799	SAMN51637619	MagMax Microbiome	Escherichia	coli	1	1	450	1.657	0.93	FAW16614	81223	215472530	10017	14.2	14.2	YES	5264280	8	4850590	4850590	35
MMM-Eco-1-2	SRR35513798	SAMN51637619	MagMax Microbiome	Escherichia	coli	1	2	450	1.657	0.93	FAW16625	93805	385243492	12110	15.2	15.3	YES	5262036	9	4850570	4850570	69
MMM-Eco-2-1	SRR35513797	SAMN51637620	MagMax Microbiome	Escherichia	coli	2	1	278	1.933	1.213	FAW16614	63134	137283599	5563	14.0	14.1	YES	5251585	8	4850555	4850555	21
MMM-Eco-2-2	SRR35513796	SAMN51637620	MagMax Microbiome	Escherichia	coli	2	2	278	1.933	1.213	FAW16625	72134	164792574	5391	14.2	14.3	YES	5265635	8	4850561	4850561	26
MMM-Eco-3-1	SRR35513795	SAMN51637606	MagMax Microbiome	Escherichia	coli	3	1	464	1.933	0.266	FAW16614	55484	281920960	13817	15.7	16.1	YES	5258077	8	4850564	4850564	53
MMM-Eco-3-2	SRR35513794	SAMN51637606	MagMax Microbiome	Escherichia	coli	3	2	464	1.933	0.266	FAW16625	160497	884528179	11584	16.4	16.9	YES	5256219	8	4850559	4850559	171
MMM-Efa-1-1	SRR35513792	SAMN51637607	MagMax Microbiome	Enterocuccus	faecalis	1	1	174	2	0.351	FAW16614	84354	186316127	7633	14.2	14.2	YES	3433667	13	3185868	3185868	46
MMM-Efa-1-2	SRR35513791	SAMN51637607	MagMax Microbiome	Enterocuccus	faecalis	1	2	174	2	0.351	FAW16625	159237	484842327	9002	15.0	14.9	YES	3421222	8	3185864	3185864	134
MMM-Efa-2-1	SRR35513790	SAMN51637608	MagMax Microbiome	Enterocuccus	faecalis	2	1	43.8	2.058	0.667	FAW16614	189212	377260057	3467	14.5	14.6	YES	3439762	16	1821191	1821191	82
MMM-Efa-2-2	SRR35513789	SAMN51637608	MagMax Microbiome	Enterocuccus	faecalis	2	2	43.8	2.058	0.667	FAW16625	194508	336860201	2749	14.2	14.2	YES	3441677	10	2675467	2675467	83
MMM-Efa-3-1	SRR35513788	SAMN51637630	MagMax Microbiome	Enterocuccus	faecalis	3	1	78.2	1.984	0.116	FAW16614	56718	170674045	9539	14.4	14.4	YES	3444844	6	3185874	3185874	48
MMM-Efa-3-2	SRR35513787	SAMN51637630	MagMax Microbiome	Enterocuccus	faecalis	3	2	78.2	1.984	0.116	FAW16625	101403	390952305	9110	15.8	16.0	YES	3413745	6	3185870	3185870	113
MMM-Sho-1-1	SRR35513786	SAMN51637631	MagMax Microbiome	Staphylococcus	aureus	1	1	15.4	2.118	1.577	FAW16614	8173	26245027	18119	12.6	12.2	YES	1932781	33	94203	191767	10
MMM-Sho-1-2	SRR35513785	SAMN51637631	MagMax Microbiome	Staphylococcus	aureus	1	2	15.4	2.187	0.396	FAW16625	24859	112749981	24114	13.9	14.1	YES	149867	3	59032	61900	369
MMM-Sho-2-1	SRR35513784	SAMN51637632	MagMax Microbiome	Staphylococcus	aureus	2	1	10.2	2.187	0.396	FAW16614	7739	25191711	10229	13.6	13.8	YES	2229725	30	140647	268070	8
MMM-Sho-2-2	SRR35513783	SAMN51637632	MagMax Microbiome	Staphylococcus	aureus	2	2	10.2	2.118	1.577	FAW16625	25509	95928580	11458	14.4	14.5	YES	2363169	5	2238284	2238284	33
MMM-Sho-3-1	SRR35513781	SAMN51637598	MagMax Microbiome	Staphylococcus	aureus	3	1	15.8	2.148	0.577	FAW16614	18033	61442583	12227	14.0	14.2	YES	2362636	10	766418	1023899	20
MMM-Sho-3-2	SRR35513780	SAMN51637598	MagMax Microbiome	Staphylococcus	aureus	3	2	15.8	2.148	0.577	FAW16625	26413	87698362	9616	14.4	14.5	YES	2356829	14	1271593	1271593	25
MMV-Cco-1-1	SRR35513779	SAMN51637599	MagMax Viral/Pathogen	Campylobacter	coli	1	1	17.5	2.14	0.65	FAW16519	3928	7300791	3429	12.9	13.3	NO
MMV-Cco-1-2	SRR35513778	SAMN51637599	MagMax Viral/Pathogen	Campylobacter	coli	1	2	17.5	2.14	0.65	FAW16577	9871	25819347	3428	15.3	16.8	NO
MMV-Cco-2-1	SRR35513777	SAMN51637600	MagMax Viral/Pathogen	Campylobacter	coli	2	1	36.2	2.12	0.86	FAW16519	3710	7026841	3427	13.3	14.1	NO
MMV-Cco-2-2	SRR35513776	SAMN51637600	MagMax Viral/Pathogen	Campylobacter	coli	2	2	36.2	2.12	0.86	FAW16577	4789	10353261	3426	14.2	15.6	NO
MMV-Cco-3-1	SRR35513775	SAMN51637621	MagMax Viral/Pathogen	Campylobacter	coli	3	1	16.1	2.15	1.32	FAW16519	2879	6545945	3429	13.9	15.1	YES	20399	3	14531	14531	232
MMV-Cco-3-2	SRR35513774	SAMN51637621	MagMax Viral/Pathogen	Campylobacter	coli	3	2	16.1	2.15	1.32	FAW16577	6414	16388404	3433	14.5	16.3	NO
MMV-Eco-1-1	SRR35513773	SAMN51637622	MagMax Viral/Pathogen	Escherichia	coli	1	1	22	2	1.28	FAW16519	28699	56497323	5064	14.1	14.1	YES	5212970	54	264473	611447	10
MMV-Eco-1-2	SRR35513772	SAMN51637622	MagMax Viral/Pathogen	Escherichia	coli	1	2	22	2	1.28	FAW16577	78769	157506044	4283	14.8	14.9	YES	5280454	8	4857055	4857055	28
MMV-Eco-2-1	SRR35513770	SAMN51637623	MagMax Viral/Pathogen	Escherichia	coli	2	1	21.4	1.98	1.55	FAW16519	15528	14718410	3590	12.4	12.2	YES	673966	28	42274	86473	5
MMV-Eco-2-2	SRR35513769	SAMN51637623	MagMax Viral/Pathogen	Escherichia	coli	2	2	21.4	1.98	1.55	FAW16577	23421	18837832	2022	12.2	12.0	YES	515842	30	30696	116389	9
MMV-Eco-3-1	SRR35513768	SAMN51637609	MagMax Viral/Pathogen	Escherichia	coli	3	1	17.5	1.98	0.69	FAW16519	24188	49650921	5329	14.1	14.1	YES	5173935	68	152623	503762	8
MMV-Eco-3-2	SRR35513767	SAMN51637609	MagMax Viral/Pathogen	Escherichia	coli	3	2	17.5	1.98	0.69	FAW16577	50501	99760883	5091	14.0	14.1	YES	5246467	23	896870	2109584	17
MMV-Efa-1-1	SRR35513766	SAMN51637610	MagMax Viral/Pathogen	Enterocuccus	faecalis	1	1	17.9	1.54	0.83	FAW16519	46117	57742986	4496	13.2	13.0	YES	3476228	30	368463	1136185	15
MMV-Efa-1-2	SRR35513765	SAMN51637610	MagMax Viral/Pathogen	Enterocuccus	faecalis	1	2	17.9	1.54	0.83	FAW16577	6883	61738226	3783	13.8	13.8	YES	3459064	38	232122	824061	16
MMV-Efa-2-1	SRR35513764	SAMN51637611	MagMax Viral/Pathogen	Enterocuccus	faecalis	2	1	12.3	1.59	0.63	FAW16519	33003	49827043	3737	13.8	13.7	YES	3424495	34	250662	568006	13
MMV-Efa-2-2	SRR35513763	SAMN51637611	MagMax Viral/Pathogen	Enterocuccus	faecalis	2	2	12.3	1.59	0.63	FAW16577	33580	65519606	5664	14.1	14.1	YES	3418719	21	828114	904485	18
MMV-Efa-3-1	SRR35513762	SAMN51637633	MagMax Viral/Pathogen	Enterocuccus	faecalis	3	1	33.4	1.44	0.79	FAW16519	33373	31106617	1482	13.1	13.2	YES	2853628	133	43337	197343	8
MMV-Efa-3-2	SRR35513761	SAMN51637633	MagMax Viral/Pathogen	Enterocuccus	faecalis	3	2	33.4	1.54	0.83	FAW16577	21309	18388262	1883	12.1	11.8	YES	1908045	91	35063	140071	5
MMV-Sho-1-1	SRR35513759	SAMN51637634	MagMax Viral/Pathogen	Staphylococcus	aureus	1	1	5.66	1.55	0.04	FAW16519	4232	2466879	1132	11.1	10.3	YES	5765	1	5765	5765	5
MMV-Sho-1-2	SRR35513758	SAMN51637634	MagMax Viral/Pathogen	Staphylococcus	aureus	1	2	5.66	1.55	0.04	FAW16577	29899	20337059	1366	12.1	11.4	YES	1478271	148	17284	47552	8
MMV-Sho-2-1	SRR35513757	SAMN51637635	MagMax Viral/Pathogen	Staphylococcus	aureus	2	1	7.96	1.68	0.06	FAW16519	14241	18563805	2904	13.4	13.5	YES	2111409	86	54846	195182	7
MMV-Sho-2-2	SRR35513756	SAMN51637635	MagMax Viral/Pathogen	Staphylococcus	aureus	2	2	7.96	1.68	0.06	FAW16577	50098	61294852	2664	13.6	13.6	YES	2401300	14	362598	1076053	22
MMV-Sho-3-1			MagMax Viral/Pathogen	Staphylococcus	aureus	3	1	8.48	1.44	1.09	FAW16519	16367	5807450	325	10.5	10.3	YES	7983	2	4407	4407	5
MMV-Sho-3-2			MagMax Viral/Pathogen	Staphylococcus	aureus	3	2	8.48	1.44	1.09	FAW16577	16419	7094921	652	11.0	10.5	YES	28353	6	7075	8774	7
											FAW16606
											FAW16606
											FAW16606
											FAW16606
											FAW16606
											FAW16606
											FAW16677
											FAW16677
											FAW16677
											FAW16677
											FAW16677
											FAW16677
