# Supplementary material for: Evaluation of four DNA extraction kits for implementation of nanopore sequencing in routine surveillance of antimicrobial resistance in low-resource settings
Source: Front Microbiol. 2025 Nov 25;16:1715467. doi: 10.3389/fmicb.2025.1715467 (PMC12685845; doi:10.3389/fmicb.2025.1715467)
Supplement: Supplementary file 4 [file Table_4.xlsx]

## Sheet: Table S4
Table S4: MLST output of analysis of assembled genomes
Failed assemblies are not included in analysis
DNeasy Blood and Tissue spin-columns (DBT)
sample	locus	Alignment length	Allele	Allele name	Coverage (%)	gaps	Identity match (%)	Subject length
Escherichia coli (Eco)
DBT-Eco-1-1	adk	536	6	adk_6	100	0	100	536
DBT-Eco-1-1	fumC	469	4	fumC_4	100	0	100	469
DBT-Eco-1-1	gyrB	460	12	gyrB_12	100	0	100	460
DBT-Eco-1-1	icd	518	1	icd_1	100	0	100	518
DBT-Eco-1-1	mdh	452	20	mdh_20	100	0	100	452
DBT-Eco-1-1	purA	478	18	purA_18	100	0	100	478
DBT-Eco-1-1	recA	510	7	recA_7	100	0	100	510
DBT-Eco-1-2	adk	536	6	adk_6	100	0	100	536
DBT-Eco-1-2	fumC	469	4	fumC_4	100	0	100	469
DBT-Eco-1-2	gyrB	460	12	gyrB_12	100	0	100	460
DBT-Eco-1-2	icd	518	1	icd_1	100	0	100	518
DBT-Eco-1-2	mdh	452	20	mdh_20	100	0	100	452
DBT-Eco-1-2	purA	478	18	purA_18	100	0	100	478
DBT-Eco-1-2	recA	510	7	recA_7	100	0	100	510
DBT-Eco-2-1	adk	536	6	adk_6	100	0	100	536
DBT-Eco-2-1	fumC	469	4	fumC_4	100	0	100	469
DBT-Eco-2-1	gyrB	460	12	gyrB_12	100	0	100	460
DBT-Eco-2-1	icd	518	1	icd_1	100	0	100	518
DBT-Eco-2-1	mdh	452	20	mdh_20	100	0	100	452
DBT-Eco-2-1	purA	478	18	purA_18	100	0	100	478
DBT-Eco-2-1	recA	510	7	recA_7	100	0	100	510
DBT-Eco-2-2	adk	536	6	adk_6	100	0	100	536
DBT-Eco-2-2	fumC	469	4	fumC_4	100	0	100	469
DBT-Eco-2-2	gyrB	460	12	gyrB_12	100	0	100	460
DBT-Eco-2-2	icd	518	1	icd_1	100	0	100	518
DBT-Eco-2-2	mdh	452	20	mdh_20	100	0	100	452
DBT-Eco-2-2	purA	478	18	purA_18	100	0	100	478
DBT-Eco-2-2	recA	510	7	recA_7	100	0	100	510
DBT-Eco-3-1	adk	536	6	adk_6	100	0	100	536
DBT-Eco-3-1	fumC	469	4	fumC_4	100	0	100	469
DBT-Eco-3-1	gyrB	460	12	gyrB_12	100	0	100	460
DBT-Eco-3-1	icd	518	1	icd_1	100	0	100	518
DBT-Eco-3-1	mdh	452	20	mdh_20	100	0	100	452
DBT-Eco-3-1	purA	478	18	purA_18	100	0	100	478
DBT-Eco-3-1	recA	510	7	recA_7	100	0	100	510
DBT-Eco-3-2	adk	536	6	adk_6	100	0	100	536
DBT-Eco-3-2	fumC	469	4	fumC_4	100	0	100	469
DBT-Eco-3-2	gyrB	460	12	gyrB_12	100	0	100	460
DBT-Eco-3-2	icd	518	1	icd_1	100	0	100	518
DBT-Eco-3-2	mdh	452	20	mdh_20	100	0	100	452
DBT-Eco-3-2	purA	478	18	purA_18	100	0	100	478
DBT-Eco-3-2	recA	510	7	recA_7	100	0	100	510
MCB-Eco-1-1	adk	536		adk_6	100	0	100	536
MCB-Eco-1-1	fumC	469		fumC_4	100	0	100	469
MCB-Eco-1-1	gyrB	460		gyrB_12	100	0	100	460
MCB-Eco-1-1	icd	518		icd_1	100	0	100	518
MCB-Eco-1-1	mdh	452	20	mdh_20	100	0	100	452
MCB-Eco-1-1	purA	478		purA_18	100	0	100	478
MCB-Eco-1-1	recA	510	7	recA_7	100	0	100	510
MCB-Eco-1-2	adk	536		adk_6	100	0	100	536
MCB-Eco-1-2	fumC	469		fumC_4	100	0	100	469
MCB-Eco-1-2	gyrB	460	12	gyrB_12	100	0	100	460
MCB-Eco-1-2	icd	518		icd_1	100	0	100	518
MCB-Eco-1-2	mdh	452	20	mdh_20	100	0	100	452
MCB-Eco-1-2	purA	478		purA_18	100	0	100	478
MCB-Eco-1-2	recA	510	7	recA_7	100	0	100	510
MCB-Eco-2-1	adk	536	6	adk_6	100	0	100	536
MCB-Eco-2-1	fumC	469	4	fumC_4	100	0	100	469
MCB-Eco-2-1	gyrB	460	12	gyrB_12	100	0	100	460
MCB-Eco-2-1	icd	518	1	icd_1	100	0	100	518
MCB-Eco-2-1	mdh	452		mdh_20	100	0	100	452
MCB-Eco-2-1	purA	478	18	purA_18	100	0	100	478
MCB-Eco-2-1	recA	510	7	recA_7	100	0	100	510
MCB-Eco-2-2	adk	536	6	adk_6	100	0	100	536
MCB-Eco-2-2	fumC	469		fumC_4	100	0	100	469
MCB-Eco-2-2	gyrB	460		gyrB_12	100	0	100	460
MCB-Eco-2-2	icd	518		icd_1	100	0	100	518
MCB-Eco-2-2	mdh	452		mdh_20	100	0	100	452
MCB-Eco-2-2	purA	478	18	purA_18	100	0	100	478
MCB-Eco-2-2	recA	510		recA_7	100	0	100	510
MCB-Eco-3-1	adk	536	6	adk_6	100	0	100	536
MCB-Eco-3-1	fumC	469	4	fumC_4	100	0	100	469
MCB-Eco-3-1	gyrB	460		gyrB_12	100	0	100	460
MCB-Eco-3-1	icd	518	1	icd_1	100	0	100	518
MCB-Eco-3-1	mdh	452		mdh_20	100	0	100	452
MCB-Eco-3-1	purA	478		purA_18	100	0	100	478
MCB-Eco-3-1	recA	510		recA_7	100	0	100	510
MCB-Eco-3-2	adk	536		adk_6	100	0	100	536
MCB-Eco-3-2	fumC	469		fumC_4	100	0	100	469
MCB-Eco-3-2	gyrB	460	12	gyrB_12	100	0	100	460
MCB-Eco-3-2	icd	518		icd_1	100	0	100	518
MCB-Eco-3-2	mdh	452	20	mdh_20	100	0	100	452
MCB-Eco-3-2	purA	478		purA_18	100	0	100	478
MCB-Eco-3-2	recA	510	7	recA_7	100	0	100	510
MMM-Eco-1-1	adk	536	6	adk_6	100	0	100	536
MMM-Eco-1-1	fumC	469	4	fumC_4	100	0	100	469
MMM-Eco-1-1	gyrB	460	12	gyrB_12	100	0	100	460
MMM-Eco-1-1	icd	518	1	icd_1	100	0	100	518
MMM-Eco-1-1	mdh	452	20	mdh_20	100	0	100	452
MMM-Eco-1-1	purA	478	18	purA_18	100	0	100	478
MMM-Eco-1-1	recA	510	7	recA_7	100	0	100	510
MMM-Eco-1-2	adk	536		adk_6	100	0	100	536
MMM-Eco-1-2	fumC	469		fumC_4	100	0	100	469
MMM-Eco-1-2	gyrB	460	12	gyrB_12	100	0	100	460
MMM-Eco-1-2	icd	518		icd_1	100	0	100	518
MMM-Eco-1-2	mdh	452	20	mdh_20	100	0	100	452
MMM-Eco-1-2	purA	478	18	purA_18	100	0	100	478
MMM-Eco-1-2	recA	510		recA_7	100	0	100	510
MMM-Eco-2-1	adk	536	6	adk_6	100	0	100	536
MMM-Eco-2-1	fumC	469	4	fumC_4	100	0	100	469
MMM-Eco-2-1	gyrB	460	12	gyrB_12	100	0	100	460
MMM-Eco-2-1	icd	518	1	icd_1	100	0	100	518
MMM-Eco-2-1	mdh	452	20	mdh_20	100	0	100	452
MMM-Eco-2-1	purA	478	18	purA_18	100	0	100	478
MMM-Eco-2-1	recA	510	7	recA_7	100	0	100	510
MMM-Eco-2-2	adk	536	6	adk_6	100	0	100	536
MMM-Eco-2-2	fumC	469	4	fumC_4	100	0	100	469
MMM-Eco-2-2	gyrB	460	12	gyrB_12	100	0	100	460
MMM-Eco-2-2	icd	518	1	icd_1	100	0	100	518
MMM-Eco-2-2	mdh	452	20	mdh_20	100	0	100	452
MMM-Eco-2-2	purA	478	18	purA_18	100	0	100	478
MMM-Eco-2-2	recA	510	7	recA_7	100	0	100	510
MMM-Eco-3-1	adk	536		adk_6	100	0	100	536
MMM-Eco-3-1	fumC	469		fumC_4	100	0	100	469
MMM-Eco-3-1	gyrB	460	12	gyrB_12	100	0	100	460
MMM-Eco-3-1	icd	518		icd_1	100	0	100	518
MMM-Eco-3-1	mdh	452	20	mdh_20	100	0	100	452
MMM-Eco-3-1	purA	478		purA_18	100	0	100	478
MMM-Eco-3-1	recA	510	7	recA_7	100	0	100	510
MMM-Eco-3-2	adk	536	6	adk_6	100	0	100	536
MMM-Eco-3-2	fumC	469		fumC_4	100	0	100	469
MMM-Eco-3-2	gyrB	460		gyrB_12	100	0	100	460
MMM-Eco-3-2	icd	518		icd_1	100	0	100	518
MMM-Eco-3-2	mdh	452		mdh_20	100	0	100	452
MMM-Eco-3-2	purA	478	18	purA_18	100	0	100	478
MMM-Eco-3-2	recA	510		recA_7	100	0	100	510
MMV-Eco-1-1	adk	536	6	adk_6	100	0	100	536
MMV-Eco-1-1	fumC	469	4	fumC_4	100	0	100	469
MMV-Eco-1-1	gyrB	460	12	gyrB_12	100	0	100	460
MMV-Eco-1-1	icd	518	1	icd_1	100	0	100	518
MMV-Eco-1-1	mdh	452	20	mdh_20	100	0	100	452
MMV-Eco-1-1	purA	478	18	purA_18	100	0	100	478
MMV-Eco-1-1	recA	510	7	recA_7	100	0	100	510
MMV-Eco-1-2	adk	536	6	adk_6	100	0	100	536
MMV-Eco-1-2	fumC	469	4	fumC_4	100	0	100	469
MMV-Eco-1-2	gyrB	460	12	gyrB_12	100	0	100	460
MMV-Eco-1-2	icd	518	1	icd_1	100	0	100	518
MMV-Eco-1-2	mdh	452	20	mdh_20	100	0	100	452
MMV-Eco-1-2	purA	478	18	purA_18	100	0	100	478
MMV-Eco-1-2	recA	510	7	recA_7	100	0	100	510
MMV-Eco-2-1	adk			No hit found
MMV-Eco-2-1	fumC			No hit found
MMV-Eco-2-1	gyrB			No hit found
MMV-Eco-2-1	icd	518	759*	icd_759*	100	1	99.422	519
MMV-Eco-2-1	mdh			No hit found
MMV-Eco-2-1	purA			No hit found
MMV-Eco-2-1	recA			No hit found
MMV-Eco-2-2	adk			No hit found
MMV-Eco-2-2	fumC			No hit found
MMV-Eco-2-2	gyrB			No hit found
MMV-Eco-2-2	icd	518	1	icd_1	100	0	100	518
MMV-Eco-2-2	mdh			No hit found
MMV-Eco-2-2	purA			No hit found
MMV-Eco-2-2	recA			No hit found
MMV-Eco-3-1	adk	536	6*	adk_6*	100	0	99.8134	536
MMV-Eco-3-1	fumC	469		fumC_4	100	0	100	469
MMV-Eco-3-1	gyrB	460		gyrB_12	100	0	100	460
MMV-Eco-3-1	icd	518	1	icd_1	100	0	100	518
MMV-Eco-3-1	mdh	452		mdh_20	100	0	100	452
MMV-Eco-3-1	purA	478	913*	purA_913*	100	0	99.3724	478
MMV-Eco-3-1	recA	510		recA_7	100	0	100	510
MMV-Eco-3-2	adk	536	6	adk_6	100	0	100	536
MMV-Eco-3-2	fumC	469	4	fumC_4	100	0	100	469
MMV-Eco-3-2	gyrB	460	12	gyrB_12	100	0	100	460
MMV-Eco-3-2	icd	518	1	icd_1	100	0	100	518
MMV-Eco-3-2	mdh	452	20	mdh_20	100	0	100	452
MMV-Eco-3-2	purA	478	18	purA_18	100	0	100	478
MMV-Eco-3-2	recA	510	7	recA_7	100	0	100	510
Campylobacter coli (Cco)
DBT-Cco-1-1	glyA	507	82	glyA_82	100	0	100	507
DBT-Cco-1-1	pgm	498	104	pgm_104	100	0	100	498
DBT-Cco-1-1	glnA	477	38	glnA_38	100	0	100	477
DBT-Cco-1-1	aspA	477	33	aspA_33	100	0	100	477
DBT-Cco-1-1	tkt	459	332	tkt_332	100	0	100	459
DBT-Cco-1-1	uncA	489	17	uncA_17	100	0	100	489
DBT-Cco-1-1	gltA	402	30	gltA_30	100	0	100	402
DBT-Cco-1-2	glyA	507	82	glyA_82	100	0	100	507
DBT-Cco-1-2	pgm	498	104	pgm_104	100	0	100	498
DBT-Cco-1-2	glnA	477	38	glnA_38	100	0	100	477
DBT-Cco-1-2	aspA	477	33	aspA_33	100	0	100	477
DBT-Cco-1-2	tkt	459	332	tkt_332	100	0	100	459
DBT-Cco-1-2	uncA	489	17	uncA_17	100	0	100	489
DBT-Cco-1-2	gltA	402	30	gltA_30	100	0	100	402
DBT-Cco-2-1	uncA	489	17	uncA_17	100	0	100	489
DBT-Cco-2-1	gltA	402	30	gltA_30	100	0	100	402
DBT-Cco-2-1	glyA	507	82	glyA_82	100	0	100	507
DBT-Cco-2-1	pgm	498	104	pgm_104	100	0	100	498
DBT-Cco-2-1	glnA	477	38	glnA_38	100	0	100	477
DBT-Cco-2-1	aspA	477	33	aspA_33	100	0	100	477
DBT-Cco-2-1	tkt	459	332	tkt_332	100	0	100	459
DBT-Cco-2-2	glyA	507	82	glyA_82	100	0	100	507
DBT-Cco-2-2	pgm	498	104	pgm_104	100	0	100	498
DBT-Cco-2-2	glnA	477	38	glnA_38	100	0	100	477
DBT-Cco-2-2	aspA	477	33	aspA_33	100	0	100	477
DBT-Cco-2-2	tkt	459	332	tkt_332	100	0	100	459
DBT-Cco-2-2	uncA	489	17	uncA_17	100	0	100	489
DBT-Cco-2-2	gltA	402	30	gltA_30	100	0	100	402
DBT-Cco-3-1	uncA	489	17	uncA_17	100	0	100	489
DBT-Cco-3-1	gltA	402	30	gltA_30	100	0	100	402
DBT-Cco-3-1	glyA	507	82	glyA_82	100	0	100	507
DBT-Cco-3-1	pgm	498	104	pgm_104	100	0	100	498
DBT-Cco-3-1	glnA	477	38	glnA_38	100	0	100	477
DBT-Cco-3-1	tkt	459	332	tkt_332	100	0	100	459
DBT-Cco-3-1	aspA	477	33	aspA_33	100	0	100	477
DBT-Cco-3-2	tkt	459	332	tkt_332	100	0	100	459
DBT-Cco-3-2	uncA	489	17	uncA_17	100	0	100	489
DBT-Cco-3-2	gltA	402	30	gltA_30	100	0	100	402
DBT-Cco-3-2	glyA	507	82	glyA_82	100	0	100	507
DBT-Cco-3-2	pgm	498	104	pgm_104	100	0	100	498
DBT-Cco-3-2	glnA	477	38	glnA_38	100	0	100	477
DBT-Cco-3-2	aspA	477	33	aspA_33	100	0	100	477
MCB-Cco-1-1	tkt	459	332	tkt_332	100	0	100	459
MCB-Cco-1-1	pgm	498	104	pgm_104	100	0	100	498
MCB-Cco-1-1	glnA	477	38	glnA_38	100	0	100	477
MCB-Cco-1-1	aspA	477	33	aspA_33	100	0	100	477
MCB-Cco-1-1	tkt	459	332	tkt_332	100	0	100	459
MCB-Cco-1-1	uncA	489	17	uncA_17	100	0	100	489
MCB-Cco-1-1	gltA	402	30	gltA_30	100	0	100	402
MCB-Cco-1-2	glyA	507	82	glyA_82	100	0	100	507
MCB-Cco-1-2	pgm	498	104	pgm_104	100	0	100	498
MCB-Cco-1-2	uncA	489	17	uncA_17	100	0	100	489
MCB-Cco-1-2	glnA	477	38	glnA_38	100	0	100	477
MCB-Cco-1-2	aspA	477	33	aspA_33	100	0	100	477
MCB-Cco-1-2	tkt	459	332	tkt_332	100	0	100	459
MCB-Cco-1-2	gltA	402	30	gltA_30	100	0	100	402
MCB-Cco-2-1	glyA	507	82	glyA_82	100	0	100	507
MCB-Cco-2-1	pgm	498	104	pgm_104	100	0	100	498
MCB-Cco-2-1	uncA	489	17	uncA_17	100	0	100	489
MCB-Cco-2-1	glnA	477	38	glnA_38	100	0	100	477
MCB-Cco-2-1	aspA	477	33	aspA_33	100	0	100	477
MCB-Cco-2-1	tkt	459	332	tkt_332	100	0	100	459
MCB-Cco-2-1	gltA	402	30	gltA_30	100	0	100	402
MCB-Cco-2-2	glyA	507	82	glyA_82	100	0	100	507
MCB-Cco-2-2	pgm	498	104	pgm_104	100	0	100	498
MCB-Cco-2-2	uncA	489	17	uncA_17	100	0	100	489
MCB-Cco-2-2	glnA	477	38	glnA_38	100	0	100	477
MCB-Cco-2-2	aspA	477	33	aspA_33	100	0	100	477
MCB-Cco-2-2	tkt	459	332	tkt_332	100	0	100	459
MCB-Cco-2-2	gltA	402	30	gltA_30	100	0	100	402
MCB-Cco-3-1	glyA	507	82	glyA_82	100	0	100	507
MCB-Cco-3-1	pgm	498	104	pgm_104	100	0	100	498
MCB-Cco-3-1	uncA	489	17	uncA_17	100	0	100	489
MCB-Cco-3-1	glnA	477	38	glnA_38	100	0	100	477
MCB-Cco-3-1	aspA	477	33	aspA_33	100	0	100	477
MCB-Cco-3-1	tkt	459	332	tkt_332	100	0	100	459
MCB-Cco-3-1	gltA	402	30	gltA_30	100	0	100	402
MCB-Cco-3-2	glyA	507	82	glyA_82	100	0	100	507
MCB-Cco-3-2	pgm	498	104	pgm_104	100	0	100	498
MCB-Cco-3-2	uncA	489	17	uncA_17	100	0	100	489
MCB-Cco-3-2	glnA	477	38	glnA_38	100	0	100	477
MCB-Cco-3-2	aspA	477	33	aspA_33	100	0	100	477
MCB-Cco-3-2	tkt	459	332	tkt_332	100	0	100	459
MCB-Cco-3-2	gltA	402	30	gltA_30	100	0	100	402
MMM-Cco-1-1	uncA	489	17	uncA_17	100	0	100	489
MMM-Cco-1-1	gltA	402	30	gltA_30	100	0	100	402
MMM-Cco-1-1	glyA	507	82	glyA_82	100	0	100	507
MMM-Cco-1-1	pgm	498	104	pgm_104	100	0	100	498
MMM-Cco-1-1	glnA	477	38	glnA_38	100	0	100	477
MMM-Cco-1-1	aspA	477	33	aspA_33	100	0	100	477
MMM-Cco-1-1	tkt	459	332	tkt_332	100	0	100	459
MMM-Cco-1-2	uncA	489	17	uncA_17	100	0	100	489
MMM-Cco-1-2	gltA	402	30	gltA_30	100	0	100	402
MMM-Cco-1-2	glyA	507	82	glyA_82	100	0	100	507
MMM-Cco-1-2	pgm	498	104	pgm_104	100	0	100	498
MMM-Cco-1-2	glnA	477	38	glnA_38	100	0	100	477
MMM-Cco-1-2	aspA	477	33	aspA_33	100	0	100	477
MMM-Cco-1-2	tkt	459	332	tkt_332	100	0	100	459
MMM-Cco-2-1	uncA	489	17	uncA_17	100	0	100	489
MMM-Cco-2-1	gltA	402	30	gltA_30	100	0	100	402
MMM-Cco-2-1	glyA	507	82	glyA_82	100	0	100	507
MMM-Cco-2-1	pgm	498	104	pgm_104	100	0	100	498
MMM-Cco-2-1	glnA	477	38	glnA_38	100	0	100	477
MMM-Cco-2-1	aspA	477	33	aspA_33	100	0	100	477
MMM-Cco-2-1	tkt	459	332	tkt_332	100	0	100	459
MMM-Cco-2-2	glyA	507	82	glyA_82	100	0	100	507
MMM-Cco-2-2	pgm	498	104	pgm_104	100	0	100	498
MMM-Cco-2-2	uncA	489	17	uncA_17	100	0	100	489
MMM-Cco-2-2	glnA	477	38	glnA_38	100	0	100	477
MMM-Cco-2-2	aspA	477	33	aspA_33	100	0	100	477
MMM-Cco-2-2	tkt	459	332	tkt_332	100	0	100	459
MMM-Cco-2-2	gltA	402	30	gltA_30	100	0	100	402
MMM-Cco-3-1	uncA	489	17	uncA_17	100	0	100	489
MMM-Cco-3-1	gltA	402	30	gltA_30	100	0	100	402
MMM-Cco-3-1	glyA	507	82	glyA_82	100	0	100	507
MMM-Cco-3-1	pgm	498	104	pgm_104	100	0	100	498
MMM-Cco-3-1	glnA	477	38	glnA_38	100	0	100	477
MMM-Cco-3-1	aspA	477	33	aspA_33	100	0	100	477
MMM-Cco-3-1	tkt	459	332	tkt_332	100	0	100	459
MMM-Cco-3-2	uncA	489	17	uncA_17	100	0	100	489
MMM-Cco-3-2	gltA	402	30	gltA_30	100	0	100	402
MMM-Cco-3-2	glyA	507	82	glyA_82	100	0	100	507
MMM-Cco-3-2	pgm	498	104	pgm_104	100	0	100	498
MMM-Cco-3-2	glnA	477	38	glnA_38	100	0	100	477
MMM-Cco-3-2	aspA	477	33	aspA_33	100	0	100	477
MMM-Cco-3-2	tkt	459	332	tkt_332	100	0	100	459
MMV-Eco-1-1	aspA			No hit found
MMV-Cco-1-1	glnA			No hit found
MMV-Cco-1-1	gltA			No hit found
MMV-Cco-1-1	glyA			No hit found
MMV-Cco-1-1	pgm			No hit found
MMV-Cco-1-1	tkt			No hit found
MMV-Cco-1-1	uncA			No hit found
MMV-Cco-3-1	aspA			No hit found
MMV-Cco-3-1	glnA			No hit found
MMV-Cco-3-1	gltA			No hit found
MMV-Cco-3-1	glyA			No hit found
MMV-Cco-3-1	pgm			No hit found
MMV-Cco-3-1	tkt			No hit found
MMV-Cco-3-1	uncA			No hit found
Enterococcus faecalis (Efa)
DBT-Efa-1-1	pstS	583	3	pstS_3	100	0	100	583
DBT-Efa-1-1	gdh	530	12	gdh_12	100	0	100	530
DBT-Efa-1-1	aroE	459	6	aroE_6	100	0	100	459
DBT-Efa-1-1	xpt	456	1	xpt_1	100	0	100	456
DBT-Efa-1-1	gki	438	7	gki_7	100	0	100	438
DBT-Efa-1-1	yqiL	436	5	yqiL_5	100	0	100	436
DBT-Efa-1-1	gyd	395	7	gyd_7	100	0	100	395
DBT-Efa-1-2	pstS	583	3	pstS_3	100	0	100	583
DBT-Efa-1-2	gdh	530	12	gdh_12	100	0	100	530
DBT-Efa-1-2	aroE	459	6	aroE_6	100	0	100	459
DBT-Efa-1-2	xpt	456	1	xpt_1	100	0	100	456
DBT-Efa-1-2	gki	438	7	gki_7	100	0	100	438
DBT-Efa-1-2	yqiL	436	5	yqiL_5	100	0	100	436
DBT-Efa-1-2	gyd	395	7	gyd_7	100	0	100	395
DBT-Efa-2-1	pstS	583	3	pstS_3	100	0	100	583
DBT-Efa-2-1	gdh	530	12	gdh_12	100	0	100	530
DBT-Efa-2-1	aroE	459	6	aroE_6	100	0	100	459
DBT-Efa-2-1	xpt	456	1	xpt_1	100	0	100	456
DBT-Efa-2-1	gki	438	7	gki_7	100	0	100	438
DBT-Efa-2-1	yqiL	436	5	yqiL_5	100	0	100	436
DBT-Efa-2-1	gyd	395	7	gyd_7	100	0	100	395
DBT-Efa-2-2	pstS	583	3	pstS_3	100	0	100	583
DBT-Efa-2-2	gdh	530	12	gdh_12	100	0	100	530
DBT-Efa-2-2	aroE	459	6	aroE_6	100	0	100	459
DBT-Efa-2-2	xpt	456	1	xpt_1	100	0	100	456
DBT-Efa-2-2	gki	438	7	gki_7	100	0	100	438
DBT-Efa-2-2	yqiL	436	5	yqiL_5	100	0	100	436
DBT-Efa-2-2	gyd	395	7	gyd_7	100	0	100	395
DBT-Efa-3-1	gki	438	7	gki_7	100	0	100	438
DBT-Efa-3-1	pstS	583	3	pstS_3	100	0	100	583
DBT-Efa-3-1	gdh	530	12	gdh_12	100	0	100	530
DBT-Efa-3-1	aroE	459	6	aroE_6	100	0	100	459
DBT-Efa-3-1	xpt	456	1	xpt_1	100	0	100	456
DBT-Efa-3-1	yqiL	436	5	yqiL_5	100	0	100	436
DBT-Efa-3-1	gyd	395	7	gyd_7	100	0	100	395
DBT-Efa-3-2	pstS	583	3	pstS_3	100	0	100	583
DBT-Efa-3-2	gdh	530	12	gdh_12	100	0	100	530
DBT-Efa-3-2	aroE	459	6	aroE_6	100	0	100	459
DBT-Efa-3-2	xpt	456	1	xpt_1	100	0	100	456
DBT-Efa-3-2	gki	438	7	gki_7	100	0	100	438
DBT-Efa-3-2	yqiL	436	5	yqiL_5	100	0	100	436
DBT-Efa-3-2	gyd	395	7	gyd_7	100	0	100	395
MCB-Efa-1-1	pstS	583	3	pstS_3	100	0	100	583
MCB-Efa-1-1	gdh	530	12	gdh_12	100	0	100	530
MCB-Efa-1-1	aroE	459	6	aroE_6	100	0	100	459
MCB-Efa-1-1	xpt	456	1	xpt_1	100	0	100	456
MCB-Efa-1-1	gki	438	7	gki_7	100	0	100	438
MCB-Efa-1-1	yqiL	436	5	yqiL_5	100	0	100	436
MCB-Efa-1-1	gyd	395	7	gyd_7	100	0	100	395
MCB-Efa-1-2	pstS	583	3	pstS_3	100	0	100	583
MCB-Efa-1-2	gdh	530	12	gdh_12	100	0	100	530
MCB-Efa-1-2	aroE	459	6	aroE_6	100	0	100	459
MCB-Efa-1-2	xpt	456	1	xpt_1	100	0	100	456
MCB-Efa-1-2	gki	438	7	gki_7	100	0	100	438
MCB-Efa-1-2	yqiL	436	5	yqiL_5	100	0	100	436
MCB-Efa-1-2	gyd	395	7	gyd_7	100	0	100	395
MCB-Efa-2-1	pstS	583	3	pstS_3	100	0	100	583
MCB-Efa-2-1	gdh	530	12	gdh_12	100	0	100	530
MCB-Efa-2-1	aroE	459	6	aroE_6	100	0	100	459
MCB-Efa-2-1	xpt	456	1	xpt_1	100	0	100	456
MCB-Efa-2-1	gki	438	7	gki_7	100	0	100	438
MCB-Efa-2-1	yqiL	436	5	yqiL_5	100	0	100	436
MCB-Efa-2-1	gyd	395	7	gyd_7	100	0	100	395
MCB-Efa-2-2	pstS	583	3	pstS_3	100	0	100	583
MCB-Efa-2-2	gdh	530	12	gdh_12	100	0	100	530
MCB-Efa-2-2	aroE	459	6	aroE_6	100	0	100	459
MCB-Efa-2-2	xpt	456	1	xpt_1	100	0	100	456
MCB-Efa-2-2	gki	438	7	gki_7	100	0	100	438
MCB-Efa-2-2	yqiL	436	5	yqiL_5	100	0	100	436
MCB-Efa-2-2	gyd	395	7	gyd_7	100	0	100	395
MCB-Efa-3-1	gki	438	7	gki_7	100	0	100	438
MCB-Efa-3-1	pstS	583	3	pstS_3	100	0	100	583
MCB-Efa-3-1	gdh	530	12	gdh_12	100	0	100	530
MCB-Efa-3-1	aroE	459	6	aroE_6	100	0	100	459
MCB-Efa-3-1	xpt	456	1	xpt_1	100	0	100	456
MCB-Efa-3-1	yqiL	436	5	yqiL_5	100	0	100	436
MCB-Efa-3-1	gyd	395	7	gyd_7	100	0	100	395
MCB-Efa-3-2	pstS	583	3	pstS_3	100	0	100	583
MCB-Efa-3-2	gdh	530	12	gdh_12	100	0	100	530
MCB-Efa-3-2	aroE	459	6	aroE_6	100	0	100	459
MCB-Efa-3-2	xpt	456	1	xpt_1	100	0	100	456
MCB-Efa-3-2	gki	438	7	gki_7	100	0	100	438
MCB-Efa-3-2	yqiL	436	5	yqiL_5	100	0	100	436
MCB-Efa-3-2	gyd	395	7	gyd_7	100	0	100	395
MMM-Efa-1-1	pstS	583	3	pstS_3	100	0	100	583
MMM-Efa-1-1	gdh	530	12	gdh_12	100	0	100	530
MMM-Efa-1-1	aroE	459	6	aroE_6	100	0	100	459
MMM-Efa-1-1	xpt	456	1	xpt_1	100	0	100	456
MMM-Efa-1-1	gki	438	7	gki_7	100	0	100	438
MMM-Efa-1-1	yqiL	436	5	yqiL_5	100	0	100	436
MMM-Efa-1-1	gyd	395	7	gyd_7	100	0	100	395
MMM-Efa-1-2	pstS	583	3	pstS_3	100	0	100	583
MMM-Efa-1-2	gdh	530	12	gdh_12	100	0	100	530
MMM-Efa-1-2	aroE	459	6	aroE_6	100	0	100	459
MMM-Efa-1-2	xpt	456	1	xpt_1	100	0	100	456
MMM-Efa-1-2	gki	438	7	gki_7	100	0	100	438
MMM-Efa-1-2	yqiL	436	5	yqiL_5	100	0	100	436
MMM-Efa-1-2	gyd	395	7	gyd_7	100	0	100	395
MMM-Efa-2-1	pstS	583	3	pstS_3	100	0	100	583
MMM-Efa-2-1	gdh	530	12	gdh_12	100	0	100	530
MMM-Efa-2-1	aroE	459	6	aroE_6	100	0	100	459
MMM-Efa-2-1	xpt	456	1	xpt_1	100	0	100	456
MMM-Efa-2-1	gki	438	7	gki_7	100	0	100	438
MMM-Efa-2-1	yqiL	436	5	yqiL_5	100	0	100	436
MMM-Efa-2-1	gyd	395	7	gyd_7	100	0	100	395
MMM-Efa-2-2	pstS	583	3	pstS_3	100	0	100	583
MMM-Efa-2-2	gdh	530	12	gdh_12	100	0	100	530
MMM-Efa-2-2	aroE	459	6	aroE_6	100	0	100	459
MMM-Efa-2-2	xpt	456	1	xpt_1	100	0	100	456
MMM-Efa-2-2	gki	438	7	gki_7	100	0	100	438
MMM-Efa-2-2	yqiL	436	5	yqiL_5	100	0	100	436
MMM-Efa-2-2	gyd	395	7	gyd_7	100	0	100	395
MMM-Efa-3-1	pstS	583	3	pstS_3	100	0	100	583
MMM-Efa-3-1	gdh	530	12	gdh_12	100	0	100	530
MMM-Efa-3-1	aroE	459	6	aroE_6	100	0	100	459
MMM-Efa-3-1	xpt	456	1	xpt_1	100	0	100	456
MMM-Efa-3-1	gki	438	7	gki_7	100	0	100	438
MMM-Efa-3-1	yqiL	436	5	yqiL_5	100	0	100	436
MMM-Efa-3-1	gyd	395	7	gyd_7	100	0	100	395
MMM-Efa-3-2	pstS	583	3	pstS_3	100	0	100	583
MMM-Efa-3-2	gdh	530	12	gdh_12	100	0	100	530
MMM-Efa-3-2	aroE	459	6	aroE_6	100	0	100	459
MMM-Efa-3-2	xpt	456	1	xpt_1	100	0	100	456
MMM-Efa-3-2	gki	438	7	gki_7	100	0	100	438
MMM-Efa-3-2	yqiL	436	5	yqiL_5	100	0	100	436
MMM-Efa-3-2	gyd	395	7	gyd_7	100	0	100	395
MMV-Efa-1-1	gki	438	7	gki_7	100	0	100	438
MMV-Efa-1-1	pstS	583	3	pstS_3	100	0	100	583
MMV-Efa-1-1	gdh	530	12	gdh_12	100	0	100	530
MMV-Efa-1-1	aroE	459	6	aroE_6	100	0	100	459
MMV-Efa-1-1	yqiL	436	5	yqiL_5	100	0	100	436
MMV-Efa-1-1	gyd	395	7	gyd_7	100	0	100	395
MMV-Efa-1-1	xpt	456	1	xpt_1	100	0	100	456
MMV-Efa-1-2	pstS	583	3	pstS_3	100	0	100	583
MMV-Efa-1-2	xpt	456	1	xpt_1	100	0	100	456
MMV-Efa-1-2	gyd	395	7	gyd_7	100	0	100	395
MMV-Efa-1-2	aroE	459	6	aroE_6	100	0	100	459
MMV-Efa-1-2	yqiL	436	5	yqiL_5	100	0	100	436
MMV-Efa-1-2	gki	438	7	gki_7	100	0	100	438
MMV-Efa-1-2	gdh	530	12	gdh_12	100	0	100	530
MMV-Efa-2-1	gyd	395	7	gyd_7	100	0	100	395
MMV-Efa-2-1	xpt	456	1	xpt_1	100	0	100	456
MMV-Efa-2-1	yqiL	436	5	yqiL_5	100	0	100	436
MMV-Efa-2-1	gki	438	7	gki_7	100	0	100	438
MMV-Efa-2-1	pstS	583	3	pstS_3	100	0	100	583
MMV-Efa-2-1	aroE	459	6	aroE_6	100	0	100	459
MMV-Efa-2-1	gdh	530	12	gdh_12	100	0	100	530
MMV-Efa-2-2	xpt	456	1	xpt_1	100	0	100	456
MMV-Efa-2-2	gki	438	7	gki_7	100	0	100	438
MMV-Efa-2-2	pstS	583	3	pstS_3	100	0	100	583
MMV-Efa-2-2	aroE	459	6	aroE_6	100	0	100	459
MMV-Efa-2-2	yqiL	436	5	yqiL_5	100	0	100	436
MMV-Efa-2-2	gyd	395	7	gyd_7	100	0	100	395
MMV-Efa-2-2	gdh	530	12	gdh_12	100	0	100	530
MMV-Efa-3-1	pstS	583	3?*	pstS_3	99.8285	1	99.8285	583
MMV-Efa-3-1	aroE	459	6	aroE_6	100	0	100	459
MMV-Efa-3-1	yqiL	436	5	yqiL_5	100	0	100	436
MMV-Efa-3-1	gyd	395	7	gyd_7	100	0	100	395
MMV-Efa-3-1	gdh	530	12	gdh_12	100	0	100	530
MMV-Efa-3-1	gki	438	7	gki_7	100	0	100	438
MMV-Efa-3-1	xpt	456	1	xpt_1	100	0	100	456
MMV-Efa-3-2	gki	438	7	gki_7	100	0	100	438
MMV-Efa-3-2	aroE	459	6?*	aroE_6	99.7821	1	99.7821	459
MMV-Efa-3-2	gyd	393	7?*	gyd_7	98.9873	2	99.2366	395
MMV-Efa-3-2	gdh	530	12	gdh_12	100	0	100	530
MMV-Efa-3-2	yqiL	436	5	yqiL_5	100	0	100	436
MMV-Efa-3-2	xpt	456	1	xpt_1	100	0	100	456
MMV-Efa-3-2	pstS			No hit found
Staphylococcus hominis (Sho)
DBT-Sho-1-1	tpiA	450	31	tpiA_31	100	0	100	450
DBT-Sho-1-1	pta	444	8	pta_8	100	0	100	444
DBT-Sho-1-1	glpK	435	14	glpK_14	100	0	100	435
DBT-Sho-1-1	gtr	393	16	gtr_16	100	0	100	393
DBT-Sho-1-1	tuf	371	17	tuf_17	100	0	100	371
DBT-Sho-1-1	arcC	357	11	arcC_11	100	0	100	357
DBT-Sho-1-2	tpiA	450	31	tpiA_31	100	0	100	450
DBT-Sho-1-2	pta	444	8	pta_8	100	0	100	444
DBT-Sho-1-2	glpK	435	14	glpK_14	100	0	100	435
DBT-Sho-1-2	gtr	393	16	gtr_16	100	0	100	393
DBT-Sho-1-2	tuf	371	17	tuf_17	100	0	100	371
DBT-Sho-1-2	arcC	357	11	arcC_11	100	0	100	357
DBT-Sho-2-1	tpiA	450	31	tpiA_31	100	0	100	450
DBT-Sho-2-1	pta	444	8	pta_8	100	0	100	444
DBT-Sho-2-1	glpK	435	14	glpK_14	100	0	100	435
DBT-Sho-2-1	gtr	393	16	gtr_16	100	0	100	393
DBT-Sho-2-1	tuf	371	17	tuf_17	100	0	100	371
DBT-Sho-2-1	arcC	357	11	arcC_11	100	0	100	357
DBT-Sho-2-2	tpiA	450	31	tpiA_31	100	0	100	450
DBT-Sho-2-2	pta	444	8	pta_8	100	0	100	444
DBT-Sho-2-2	glpK	435	14	glpK_14	100	0	100	435
DBT-Sho-2-2	gtr	393	16	gtr_16	100	0	100	393
DBT-Sho-2-2	tuf	371	17	tuf_17	100	0	100	371
DBT-Sho-2-2	arcC	357	11	arcC_11	100	0	100	357
DBT-Sho-3-1	tpiA	450	31	tpiA_31	100	0	100	450
DBT-Sho-3-1	pta	444	8	pta_8	100	0	100	444
DBT-Sho-3-1	glpK	435	14	glpK_14	100	0	100	435
DBT-Sho-3-1	gtr	393	16	gtr_16	100	0	100	393
DBT-Sho-3-1	tuf	371	17	tuf_17	100	0	100	371
DBT-Sho-3-1	arcC	357	11	arcC_11	100	0	100	357
DBT-Sho-3-2	tpiA	450	31	tpiA_31	100	0	100	450
DBT-Sho-3-2	pta	444	8	pta_8	100	0	100	444
DBT-Sho-3-2	glpK	435	14	glpK_14	100	0	100	435
DBT-Sho-3-2	gtr	393	16	gtr_16	100	0	100	393
DBT-Sho-3-2	tuf	371	17	tuf_17	100	0	100	371
DBT-Sho-3-2	arcC	357	11	arcC_11	100	0	100	357
MCB-Sho-1-1	tpiA	450	31	tpiA_31	100	0	100	450
MCB-Sho-1-1	pta	444	8	pta_8	100	0	100	444
MCB-Sho-1-1	glpK	435	14	glpK_14	100	0	100	435
MCB-Sho-1-1	gtr	393	16	gtr_16	100	0	100	393
MCB-Sho-1-1	tuf	371	17	tuf_17	100	0	100	371
MCB-Sho-1-1	arcC	357	11	arcC_11	100	0	100	357
MCB-Sho-1-2	tpiA	450	31	tpiA_31	100	0	100	450
MCB-Sho-1-2	pta	444	8	pta_8	100	0	100	444
MCB-Sho-1-2	glpK	435	14	glpK_14	100	0	100	435
MCB-Sho-1-2	gtr	393	16	gtr_16	100	0	100	393
MCB-Sho-1-2	tuf	371	17	tuf_17	100	0	100	371
MCB-Sho-1-2	arcC	357	11	arcC_11	100	0	100	357
MCB-Sho-2-1	tpiA	450	31	tpiA_31	100	0	100	450
MCB-Sho-2-1	pta	444	8	pta_8	100	0	100	444
MCB-Sho-2-1	glpK	435	14	glpK_14	100	0	100	435
MCB-Sho-2-1	gtr	393	16	gtr_16	100	0	100	393
MCB-Sho-2-1	tuf	371	17	tuf_17	100	0	100	371
MCB-Sho-2-1	arcC	357	11	arcC_11	100	0	100	357
MCB-Sho-2-2	tpiA	450	31	tpiA_31	100	0	100	450
MCB-Sho-2-2	pta	444	8	pta_8	100	0	100	444
MCB-Sho-2-2	glpK	435	14	glpK_14	100	0	100	435
MCB-Sho-2-2	gtr	393	16	gtr_16	100	0	100	393
MCB-Sho-2-2	tuf	371	17	tuf_17	100	0	100	371
MCB-Sho-2-2	arcC	357	11	arcC_11	100	0	100	357
MCB-Sho-3-1	tpiA	450	31	tpiA_31	100	0	100	450
MCB-Sho-3-1	pta	444	8	pta_8	100	0	100	444
MCB-Sho-3-1	glpK	435	14	glpK_14	100	0	100	435
MCB-Sho-3-1	gtr	393	16	gtr_16	100	0	100	393
MCB-Sho-3-1	tuf	371	17	tuf_17	100	0	100	371
MCB-Sho-3-1	arcC	357	11	arcC_11	100	0	100	357
MCB-Sho-3-2	tpiA	450	31	tpiA_31	100	0	100	450
MCB-Sho-3-2	pta	444	8	pta_8	100	0	100	444
MCB-Sho-3-2	glpK	435	14	glpK_14	100	0	100	435
MCB-Sho-3-2	gtr	393	16	gtr_16	100	0	100	393
MCB-Sho-3-2	tuf	371	17	tuf_17	100	0	100	371
MCB-Sho-3-2	arcC	357	11	arcC_11	100	0	100	357
MMM-Sho-1-1	tpiA	450	31	tpiA_31	100	0	100	450
MMM-Sho-1-1	tuf	371	17	tuf_17	100	0	100	371
MMM-Sho-1-1	glpK	435	14	glpK_14	100	0	100	435
MMM-Sho-1-1	gtr	393	16	gtr_16	100	0	100	393
MMM-Sho-1-1	arcC			No hit found
MMM-Sho-1-1	pta			No hit found
MMM-Sho-1-2	arcC			No hit found
MMM-Sho-1-2	glpK			No hit found
MMM-Sho-1-2	gtr			No hit found
MMM-Sho-1-2	pta			No hit found
MMM-Sho-1-2	tpiA			No hit found
MMM-Sho-1-2	tuf			No hit found
MMM-Sho-2-1	glpK	435	14	glpK_14	100	0	100	435
MMM-Sho-2-1	gtr	395	16?*	gtr_16	99.7455	3	99.2405	393
MMM-Sho-2-1	arcC	357	11*	arcC_11	100	0	99.7199	357
MMM-Sho-2-1	tuf	371	17	tuf_17	100	0	100	371
MMM-Sho-2-1	tpiA	451	31*	tpiA_31	100	1	99.7783	450
MMM-Sho-2-1	pta	444	8	pta_8	100	0	100	444
MMM-Sho-2-2	tpiA	450	31	tpiA_31	100	0	100	450
MMM-Sho-2-2	pta	444	8	pta_8	100	0	100	444
MMM-Sho-2-2	glpK	435	14	glpK_14	100	0	100	435
MMM-Sho-2-2	gtr	393	16	gtr_16	100	0	100	393
MMM-Sho-2-2	tuf	371	17	tuf_17	100	0	100	371
MMM-Sho-2-2	arcC	357	11	arcC_11	100	0	100	357
MMM-Sho-3-1	tpiA	450	31	tpiA_31	100	0	100	450
MMM-Sho-3-1	pta	444	8	pta_8	100	0	100	444
MMM-Sho-3-1	gtr	393	16	gtr_16	100	0	100	393
MMM-Sho-3-1	tuf	371	17	tuf_17	100	0	100	371
MMM-Sho-3-1	arcC	357	11	arcC_11	100	0	100	357
MMM-Sho-3-1	glpK	435	14	glpK_14	100	0	100	435
MMM-Sho-3-2	glpK	435	14	glpK_14	100	0	100	435
MMM-Sho-3-2	gtr	393	16	gtr_16	100	0	100	393
MMM-Sho-3-2	tuf	371	17	tuf_17	100	0	100	371
MMM-Sho-3-2	arcC	357	11	arcC_11	100	0	100	357
MMM-Sho-3-2	tpiA	450	31	tpiA_31	100	0	100	450
MMM-Sho-3-2	pta	444	8	pta_8	100	0	100	444
MMV-Sho-1-1	arcC			No hit found
MMV-Sho-1-1	glpK			No hit found
MMV-Sho-1-1	gtr			No hit found
MMV-Sho-1-1	pta			No hit found
MMV-Sho-1-1	tpiA			No hit found
MMV-Sho-1-1	tuf			No hit found
MMV-Sho-1-2	glpK	435	14	glpK_14	100	0	100	435
MMV-Sho-1-2	tuf	371	17	tuf_17	100	0	100	371
MMV-Sho-1-2	tpiA	450	31	tpiA_31	100	0	100	450
MMV-Sho-1-2	arcC			No hit found
MMV-Sho-1-2	gtr			No hit found
MMV-Sho-1-2	pta			No hit found
MMV-Sho-2-1	pta	444	8	pta_8	100	0	100	444
MMV-Sho-2-1	glpK	435	14	glpK_14	100	0	100	435
MMV-Sho-2-1	gtr	393	16	gtr_16	100	0	100	393
MMV-Sho-2-1	arcC	357	11	arcC_11	100	0	100	357
MMV-Sho-2-1	tpiA			No hit found
MMV-Sho-2-1	tuf			No hit found
MMV-Sho-2-2	gtr	393	16	gtr_16	100	0	100	393
MMV-Sho-2-2	tuf	371	17	tuf_17	100	0	100	371
MMV-Sho-2-2	tpiA	450	31	tpiA_31	100	0	100	450
MMV-Sho-2-2	pta	444	8	pta_8	100	0	100	444
MMV-Sho-2-2	glpK	435	14	glpK_14	100	0	100	435
MMV-Sho-2-2	arcC	357	11	arcC_11	100	0	100	357
MMV-Sho-3-1	arcC			No hit found
MMV-Sho-3-1	glpK			No hit found
MMV-Sho-3-1	gtr			No hit found
MMV-Sho-3-1	pta			No hit found
MMV-Sho-3-1	tpiA			No hit found
MMV-Sho-3-1	tuf			No hit found
MMV-Sho-3-2	arcC			No hit found
MMV-Sho-3-2	glpK			No hit found
MMV-Sho-3-2	gtr			No hit found
MMV-Sho-3-2	pta			No hit found
MMV-Sho-3-2	tpiA			No hit found
MMV-Sho-3-2	tuf			No hit found
