# Supplementary material for: Evaluation of four DNA extraction kits for implementation of nanopore sequencing in routine surveillance of antimicrobial resistance in low-resource settings
Source: Front Microbiol. 2025 Nov 25;16:1715467. doi: 10.3389/fmicb.2025.1715467 (PMC12685845; doi:10.3389/fmicb.2025.1715467)
Supplement: Supplementary file 5 [file Table_5.xlsx]

## Sheet: Table S5
Table S5: AMR gene hits from assembled genomes
Failed assemblies are not included in analysis
DNeasy Blood and Tissue spin-columns (DBT)
Sample ID	Resistance gene	Identity match (%)	Reference gene length	Alignment length	Coverage (%)	Predicted phenotypes	Position in contig	Contig ID	Reference ID	Reference accession number
Campylobacter coli (Cco)
DBT-Cco-1-1	aadE-Cc	100.0	900	900	100.0	streptomycin	209426..210325	contig_1	ResFinder-2.3.2	aadE-Cc_1_CP013733
DBT-Cco-1-1	blaOXA-193	99.87080103359173	774	774	100.0	unknown beta-lactam	1469079..1469852	contig_1	ResFinder-2.3.2	blaOXA-193_1_CP013032
DBT-Cco-1-1	tet(O)	99.42708333333333	1920	1920	100.0	tetracycline, minocycline, doxycycline	1329625..1331544	contig_1	ResFinder-2.3.2	tet(O)_3_Y07780
DBT-Cco-1-2	aadE-Cc	100.0	900	900	100.0	streptomycin	213757..214656	contig_3	ResFinder-2.3.2	aadE-Cc_1_CP013733
DBT-Cco-1-2	blaOXA-193	99.87080103359173	774	774	100.0	unknown beta-lactam	1473410..1474183	contig_3	ResFinder-2.3.2	blaOXA-193_1_CP013032
DBT-Cco-1-2	tet(O)	99.42708333333333	1920	1920	100.0	tetracycline, minocycline, doxycycline	1333955..1335874	contig_3	ResFinder-2.3.2	tet(O)_3_Y07780
DBT-Cco-2-1	aadE-Cc	100.0	900	900	100.0	streptomycin	1447987..1448886	contig_3	ResFinder-2.3.2	aadE-Cc_1_CP013733
DBT-Cco-2-1	blaOXA-193	99.87080103359173	774	774	100.0	unknown beta-lactam	188458..189231	contig_3	ResFinder-2.3.2	blaOXA-193_1_CP013032
DBT-Cco-2-1	tet(O)	99.42708333333333	1920	1920	100.0	tetracycline, minocycline, doxycycline	326768..328687	contig_3	ResFinder-2.3.2	tet(O)_3_Y07780
DBT-Cco-2-2	aadE-Cc	100.0	900	900	100.0	streptomycin	218574..219473	contig_1	ResFinder-2.3.2	aadE-Cc_1_CP013733
DBT-Cco-2-2	blaOXA-193	99.87080103359173	774	774	100.0	unknown beta-lactam	1478211..1478984	contig_1	ResFinder-2.3.2	blaOXA-193_1_CP013032
DBT-Cco-2-2	tet(O)	99.42708333333333	1920	1920	100.0	tetracycline, minocycline, doxycycline	1338758..1340677	contig_1	ResFinder-2.3.2	tet(O)_3_Y07780
DBT-Cco-3-1	aadE-Cc	100.0	900	900	100.0	streptomycin	1447360..1448259	contig_2	ResFinder-2.3.2	aadE-Cc_1_CP013733
DBT-Cco-3-1	blaOXA-193	99.87080103359173	774	774	100.0	unknown beta-lactam	187835..188608	contig_2	ResFinder-2.3.2	blaOXA-193_1_CP013032
DBT-Cco-3-1	tet(O)	99.42708333333333	1920	1920	100.0	tetracycline, minocycline, doxycycline	326143..328062	contig_2	ResFinder-2.3.2	tet(O)_3_Y07780
DBT-Cco-3-2	aadE-Cc	100.0	900	900	100.0	streptomycin	1456264..1457163	contig_4	ResFinder-2.3.2	aadE-Cc_1_CP013733
DBT-Cco-3-2	blaOXA-193	99.87080103359173	774	774	100.0	unknown beta-lactam	196746..197519	contig_4	ResFinder-2.3.2	blaOXA-193_1_CP013032
DBT-Cco-3-2	tet(O)	99.42708333333333	1920	1920	100.0	tetracycline, minocycline, doxycycline	335053..336972	contig_4	ResFinder-2.3.2	tet(O)_3_Y07780
Escherichia coli (Eco)
DBT-Eco-1-1	rmtC	100.0	846	846	100.0	tobramycin, isepamicin, amikacin, gentamicin, kanamycin, arbekacin, sisomicin	91272..92117	contig_1	ResFinder-2.3.2	rmtC_1_AB194779
DBT-Eco-1-1	aac(6')-Ib3	100.0	555	555	100.0	tobramycin, amikacin	86355..86909	contig_1	ResFinder-2.3.2	aac(6')-Ib3_1_X60321
DBT-Eco-1-1	blaCMY-6	100.0	1146	1146	100.0	amoxicillin, cefotaxime, amoxicillin+clavulanic acid, ampicillin+clavulanic acid, ticarcillin+clavulanic acid, ampicillin, piperacillin, piperacillin+tazobactam, cefoxitin, ticarcillin, ceftazidime	58498..59643	contig_1	ResFinder-2.3.2	blaCMY-6_1_AJ011293
DBT-Eco-1-1	blaNDM-1	100.0	813	813	100.0	cefixime, temocillin, imipenem, amoxicillin, cefepime, cefotaxime, ertapenem, amoxicillin+clavulanic acid, ampicillin+clavulanic acid, meropenem, ampicillin, piperacillin, piperacillin+tazobactam, cefoxitin, ceftazidime	93322..94134	contig_1	ResFinder-2.3.2	blaNDM-1_1_FN396876
DBT-Eco-1-1	blaOXA-181	100.0	798	798	100.0	imipenem, amoxicillin, cefepime, ertapenem, amoxicillin+clavulanic acid, ampicillin+clavulanic acid, meropenem, ampicillin, piperacillin, piperacillin+tazobactam	5493..6290	contig_3	ResFinder-2.3.2	blaOXA-181_1_CM004561
DBT-Eco-1-1	qnrS1	100.0	657	657	100.0	ciprofloxacin	12249..12905	contig_3	ResFinder-2.3.2	qnrS1_1_AB187515
DBT-Eco-1-1	sul1	100.0	840	840	100.0	sulfamethoxazole	87419..88258	contig_1	ResFinder-2.3.2	sul1_2_U12338
DBT-Eco-1-2	rmtC	100.0	846	846	100.0	tobramycin, isepamicin, amikacin, gentamicin, kanamycin, arbekacin, sisomicin	23874..24719	contig_5	ResFinder-2.3.2	rmtC_1_AB194779
DBT-Eco-1-2	aac(6')-Ib3	100.0	555	555	100.0	tobramycin, amikacin	18957..19511	contig_5	ResFinder-2.3.2	aac(6')-Ib3_1_X60321
DBT-Eco-1-2	blaOXA-181	100.0	798	798	100.0	imipenem, amoxicillin, cefepime, ertapenem, amoxicillin+clavulanic acid, ampicillin+clavulanic acid, meropenem, ampicillin, piperacillin, piperacillin+tazobactam	5494..6291	contig_2	ResFinder-2.3.2	blaOXA-181_1_CM004561
DBT-Eco-1-2	blaCMY-6	100.0	1146	1146	100.0	amoxicillin, cefotaxime, amoxicillin+clavulanic acid, ampicillin+clavulanic acid, ticarcillin+clavulanic acid, ampicillin, piperacillin, piperacillin+tazobactam, cefoxitin, ticarcillin, ceftazidime	115481..116626	contig_5	ResFinder-2.3.2	blaCMY-6_1_AJ011293
DBT-Eco-1-2	blaNDM-1	100.0	813	813	100.0	cefixime, temocillin, imipenem, amoxicillin, cefepime, cefotaxime, ertapenem, amoxicillin+clavulanic acid, ampicillin+clavulanic acid, meropenem, ampicillin, piperacillin, piperacillin+tazobactam, cefoxitin, ceftazidime	25924..26736	contig_5	ResFinder-2.3.2	blaNDM-1_1_FN396876
DBT-Eco-1-2	qnrS1	100.0	657	657	100.0	ciprofloxacin	12250..12906	contig_2	ResFinder-2.3.2	qnrS1_1_AB187515
DBT-Eco-1-2	sul1	100.0	840	840	100.0	sulfamethoxazole	20021..20860	contig_5	ResFinder-2.3.2	sul1_2_U12338
DBT-Eco-2-1	rmtC	100.0	846	846	100.0	tobramycin, isepamicin, amikacin, gentamicin, kanamycin, arbekacin, sisomicin	30077..30922	contig_1	ResFinder-2.3.2	rmtC_1_AB194779
DBT-Eco-2-1	aac(6')-Ib3	100.0	555	555	100.0	tobramycin, amikacin	35285..35839	contig_1	ResFinder-2.3.2	aac(6')-Ib3_1_X60321
DBT-Eco-2-1	blaCMY-6	100.0	1146	1146	100.0	amoxicillin, cefotaxime, amoxicillin+clavulanic acid, ampicillin+clavulanic acid, ticarcillin+clavulanic acid, ampicillin, piperacillin, piperacillin+tazobactam, cefoxitin, ticarcillin, ceftazidime	62551..63696	contig_1	ResFinder-2.3.2	blaCMY-6_1_AJ011293
DBT-Eco-2-1	blaNDM-1	100.0	813	813	100.0	cefixime, temocillin, imipenem, amoxicillin, cefepime, cefotaxime, ertapenem, amoxicillin+clavulanic acid, ampicillin+clavulanic acid, meropenem, ampicillin, piperacillin, piperacillin+tazobactam, cefoxitin, ceftazidime	28060..28872	contig_1	ResFinder-2.3.2	blaNDM-1_1_FN396876
DBT-Eco-2-1	blaOXA-181	100.0	798	798	100.0	imipenem, amoxicillin, cefepime, ertapenem, amoxicillin+clavulanic acid, ampicillin+clavulanic acid, meropenem, ampicillin, piperacillin, piperacillin+tazobactam	5494..6291	contig_3	ResFinder-2.3.2	blaOXA-181_1_CM004561
DBT-Eco-2-1	qnrS1	100.0	657	657	100.0	ciprofloxacin	12250..12906	contig_3	ResFinder-2.3.2	qnrS1_1_AB187515
DBT-Eco-2-1	sul1	100.0	840	840	100.0	sulfamethoxazole	33936..34775	contig_1	ResFinder-2.3.2	sul1_2_U12338
DBT-Eco-2-2	rmtC	100.0	846	846	100.0	tobramycin, isepamicin, amikacin, gentamicin, kanamycin, arbekacin, sisomicin	53206..54051	contig_8	ResFinder-2.3.2	rmtC_1_AB194779
DBT-Eco-2-2	aac(6')-Ib3	100.0	555	555	100.0	tobramycin, amikacin	58414..58968	contig_8	ResFinder-2.3.2	aac(6')-Ib3_1_X60321
DBT-Eco-2-2	blaOXA-181	100.0	798	798	100.0	imipenem, amoxicillin, cefepime, ertapenem, amoxicillin+clavulanic acid, ampicillin+clavulanic acid, meropenem, ampicillin, piperacillin, piperacillin+tazobactam	9196..9993	contig_7	ResFinder-2.3.2	blaOXA-181_1_CM004561
DBT-Eco-2-2	blaCMY-6	100.0	1146	1146	100.0	amoxicillin, cefotaxime, amoxicillin+clavulanic acid, ampicillin+clavulanic acid, ticarcillin+clavulanic acid, ampicillin, piperacillin, piperacillin+tazobactam, cefoxitin, ticarcillin, ceftazidime	85680..86825	contig_8	ResFinder-2.3.2	blaCMY-6_1_AJ011293
DBT-Eco-2-2	blaNDM-1	100.0	813	813	100.0	cefixime, temocillin, imipenem, amoxicillin, cefepime, cefotaxime, ertapenem, amoxicillin+clavulanic acid, ampicillin+clavulanic acid, meropenem, ampicillin, piperacillin, piperacillin+tazobactam, cefoxitin, ceftazidime	51189..52001	contig_8	ResFinder-2.3.2	blaNDM-1_1_FN396876
DBT-Eco-2-2	qnrS1	100.0	657	657	100.0	ciprofloxacin	15952..16608	contig_7	ResFinder-2.3.2	qnrS1_1_AB187515
DBT-Eco-2-2	sul1	100.0	840	840	100.0	sulfamethoxazole	57065..57904	contig_8	ResFinder-2.3.2	sul1_2_U12338
DBT-Eco-3-1	rmtC	100.0	846	846	100.0	tobramycin, isepamicin, amikacin, gentamicin, kanamycin, arbekacin, sisomicin	44404..45249	contig_4	ResFinder-2.3.2	rmtC_1_AB194779
DBT-Eco-3-1	aac(6')-Ib3	100.0	555	555	100.0	tobramycin, amikacin	49612..50166	contig_4	ResFinder-2.3.2	aac(6')-Ib3_1_X60321
DBT-Eco-3-1	blaOXA-181	100.0	798	798	100.0	imipenem, amoxicillin, cefepime, ertapenem, amoxicillin+clavulanic acid, ampicillin+clavulanic acid, meropenem, ampicillin, piperacillin, piperacillin+tazobactam	5493..6290	contig_2	ResFinder-2.3.2	blaOXA-181_1_CM004561
DBT-Eco-3-1	blaCMY-6	100.0	1146	1146	100.0	amoxicillin, cefotaxime, amoxicillin+clavulanic acid, ampicillin+clavulanic acid, ticarcillin+clavulanic acid, ampicillin, piperacillin, piperacillin+tazobactam, cefoxitin, ticarcillin, ceftazidime	76877..78022	contig_4	ResFinder-2.3.2	blaCMY-6_1_AJ011293
DBT-Eco-3-1	blaNDM-1	100.0	813	813	100.0	cefixime, temocillin, imipenem, amoxicillin, cefepime, cefotaxime, ertapenem, amoxicillin+clavulanic acid, ampicillin+clavulanic acid, meropenem, ampicillin, piperacillin, piperacillin+tazobactam, cefoxitin, ceftazidime	42387..43199	contig_4	ResFinder-2.3.2	blaNDM-1_1_FN396876
DBT-Eco-3-1	qnrS1	100.0	657	657	100.0	ciprofloxacin	12249..12905	contig_2	ResFinder-2.3.2	qnrS1_1_AB187515
DBT-Eco-3-1	sul1	100.0	840	840	100.0	sulfamethoxazole	48263..49102	contig_4	ResFinder-2.3.2	sul1_2_U12338
DBT-Eco-3-2	rmtC	100.0	846	846	100.0	tobramycin, isepamicin, amikacin, gentamicin, kanamycin, arbekacin, sisomicin	107823..108668	contig_6	ResFinder-2.3.2	rmtC_1_AB194779
DBT-Eco-3-2	aac(6')-Ib3	100.0	555	555	100.0	tobramycin, amikacin	113031..113585	contig_6	ResFinder-2.3.2	aac(6')-Ib3_1_X60321
DBT-Eco-3-2	blaCMY-6	100.0	1146	1146	100.0	amoxicillin, cefotaxime, amoxicillin+clavulanic acid, ampicillin+clavulanic acid, ticarcillin+clavulanic acid, ampicillin, piperacillin, piperacillin+tazobactam, cefoxitin, ticarcillin, ceftazidime	15916..17061	contig_6	ResFinder-2.3.2	blaCMY-6_1_AJ011293
DBT-Eco-3-2	blaNDM-1	100.0	813	813	100.0	cefixime, temocillin, imipenem, amoxicillin, cefepime, cefotaxime, ertapenem, amoxicillin+clavulanic acid, ampicillin+clavulanic acid, meropenem, ampicillin, piperacillin, piperacillin+tazobactam, cefoxitin, ceftazidime	105806..106618	contig_6	ResFinder-2.3.2	blaNDM-1_1_FN396876
DBT-Eco-3-2	blaOXA-181	100.0	798	798	100.0	imipenem, amoxicillin, cefepime, ertapenem, amoxicillin+clavulanic acid, ampicillin+clavulanic acid, meropenem, ampicillin, piperacillin, piperacillin+tazobactam	5493..6290	contig_7	ResFinder-2.3.2	blaOXA-181_1_CM004561
DBT-Eco-3-2	qnrS1	100.0	657	657	100.0	ciprofloxacin	12249..12905	contig_7	ResFinder-2.3.2	qnrS1_1_AB187515
DBT-Eco-3-2	sul1	100.0	840	840	100.0	sulfamethoxazole	111682..112521	contig_6	ResFinder-2.3.2	sul1_2_U12338
Enterococcus faecalis (Efa)
DBT-Efa-1-1	aac(6')-aph(2'')	100.0	1440	1440	100.0	netilmicin, tobramycin, isepamicin, amikacin, gentamicin, streptomycin, kanamycin, dibekacin, fortimicin	2837753..2839192	contig_1	ResFinder-2.3.2	aac(6')-aph(2'')_1_M13771
DBT-Efa-1-1	lsa(A)	98.53039412157648	1497	1497	100.0	dalfopristin, virginiamycin m, pristinamycin iia, clindamycin, lincomycin	1648668..1650164	contig_1	ResFinder-2.3.2	lsa(A)_3_AY737526
DBT-Efa-1-1	erm(B)	100.0	738	738	100.0	pristinamycin ia, quinupristin, clindamycin, virginiamycin s, erythromycin, lincomycin	18558..19295	contig_3	ResFinder-2.3.2	erm(B)_10_U86375
DBT-Efa-1-1	erm(B)	100.0	738	738	100.0	pristinamycin ia, quinupristin, clindamycin, virginiamycin s, erythromycin, lincomycin	26816..27553	contig_4	ResFinder-2.3.2	erm(B)_12_U18931
DBT-Efa-1-1	cat(pC221)	97.68518518518519	648	648	100.0	chloramphenicol	22761..23408	contig_4	ResFinder-2.3.2	cat(pC221)_1_X02529
DBT-Efa-1-1	tet(M)	100.0	1920	1920	100.0	tetracycline, minocycline, doxycycline	1814403..1816322	contig_1	ResFinder-2.3.2	tet(M)_13_AM990992
DBT-Efa-1-1	tet(M)	100.0	1920	1920	100.0	tetracycline, minocycline, doxycycline	2129323..2131242	contig_1	ResFinder-2.3.2	tet(M)_13_AM990992
DBT-Efa-1-1	VanHBX	98.54294478527608	2607	2608	99.96164173379364	vancomycin	2725677..2728283	contig_1	ResFinder-2.3.2	VanHBX_1_AF192329
DBT-Efa-1-2	aac(6')-aph(2'')	100.0	1440	1440	100.0	netilmicin, tobramycin, isepamicin, amikacin, gentamicin, streptomycin, kanamycin, dibekacin, fortimicin	60733..62172	contig_5	ResFinder-2.3.2	aac(6')-aph(2'')_1_M13771
DBT-Efa-1-2	erm(B)	100.0	738	738	100.0	pristinamycin ia, quinupristin, clindamycin, virginiamycin s, erythromycin, lincomycin	6864..7601	contig_2	ResFinder-2.3.2	erm(B)_12_U18931
DBT-Efa-1-2	erm(B)	100.0	738	738	100.0	pristinamycin ia, quinupristin, clindamycin, virginiamycin s, erythromycin, lincomycin	341..1078	contig_3	ResFinder-2.3.2	erm(B)_10_U86375
DBT-Efa-1-2	lsa(A)	98.53039412157648	1497	1497	100.0	dalfopristin, virginiamycin m, pristinamycin iia, clindamycin, lincomycin	2057514..2059010	contig_5	ResFinder-2.3.2	lsa(A)_3_AY737526
DBT-Efa-1-2	cat(pC221)	97.68518518518519	648	648	100.0	chloramphenicol	11009..11656	contig_2	ResFinder-2.3.2	cat(pC221)_1_X02529
DBT-Efa-1-2	tet(M)	100.0	1920	1920	100.0	tetracycline, minocycline, doxycycline	2223249..2225168	contig_5	ResFinder-2.3.2	tet(M)_13_AM990992
DBT-Efa-1-2	tet(M)	100.0	1920	1920	100.0	tetracycline, minocycline, doxycycline	2538170..2540089	contig_5	ResFinder-2.3.2	tet(M)_13_AM990992
DBT-Efa-1-2	VanHBX	98.54294478527608	2607	2608	99.96164173379364	vancomycin	3134525..3137131	contig_5	ResFinder-2.3.2	VanHBX_1_AF192329
DBT-Efa-2-1	aac(6')-aph(2'')	100.0	1440	1440	100.0	netilmicin, tobramycin, isepamicin, amikacin, gentamicin, streptomycin, kanamycin, dibekacin, fortimicin	34921..36360	contig_4	ResFinder-2.3.2	aac(6')-aph(2'')_1_M13771
DBT-Efa-2-1	erm(B)	100.0	738	738	100.0	pristinamycin ia, quinupristin, clindamycin, virginiamycin s, erythromycin, lincomycin	85829..86566	contig_1	ResFinder-2.3.2	erm(B)_12_U18931
DBT-Efa-2-1	erm(B)	100.0	738	738	100.0	pristinamycin ia, quinupristin, clindamycin, virginiamycin s, erythromycin, lincomycin	68138..68875	contig_2	ResFinder-2.3.2	erm(B)_10_U86375
DBT-Efa-2-1	lsa(A)	98.53039412157648	1497	1497	100.0	dalfopristin, virginiamycin m, pristinamycin iia, clindamycin, lincomycin	2031703..2033199	contig_4	ResFinder-2.3.2	lsa(A)_3_AY737526
DBT-Efa-2-1	cat(pC221)	97.68518518518519	648	648	100.0	chloramphenicol	81774..82421	contig_1	ResFinder-2.3.2	cat(pC221)_1_X02529
DBT-Efa-2-1	tet(M)	100.0	1920	1920	100.0	tetracycline, minocycline, doxycycline	2197438..2199357	contig_4	ResFinder-2.3.2	tet(M)_13_AM990992
DBT-Efa-2-1	tet(M)	100.0	1920	1920	100.0	tetracycline, minocycline, doxycycline	2512359..2514278	contig_4	ResFinder-2.3.2	tet(M)_13_AM990992
DBT-Efa-2-1	VanHBX	98.54294478527608	2607	2608	99.96164173379364	vancomycin	3108812..3111418	contig_4	ResFinder-2.3.2	VanHBX_1_AF192329
DBT-Efa-2-2	aac(6')-aph(2'')	100.0	1440	1440	100.0	netilmicin, tobramycin, isepamicin, amikacin, gentamicin, streptomycin, kanamycin, dibekacin, fortimicin	34921..36360	contig_4	ResFinder-2.3.2	aac(6')-aph(2'')_1_M13771
DBT-Efa-2-2	erm(B)	100.0	738	738	100.0	pristinamycin ia, quinupristin, clindamycin, virginiamycin s, erythromycin, lincomycin	85829..86566	contig_1	ResFinder-2.3.2	erm(B)_12_U18931
DBT-Efa-2-2	erm(B)	100.0	738	738	100.0	pristinamycin ia, quinupristin, clindamycin, virginiamycin s, erythromycin, lincomycin	68137..68874	contig_2	ResFinder-2.3.2	erm(B)_10_U86375
DBT-Efa-2-2	lsa(A)	98.53039412157648	1497	1497	100.0	dalfopristin, virginiamycin m, pristinamycin iia, clindamycin, lincomycin	2031703..2033199	contig_4	ResFinder-2.3.2	lsa(A)_3_AY737526
DBT-Efa-2-2	cat(pC221)	97.68518518518519	648	648	100.0	chloramphenicol	81774..82421	contig_1	ResFinder-2.3.2	cat(pC221)_1_X02529
DBT-Efa-2-2	tet(M)	100.0	1920	1920	100.0	tetracycline, minocycline, doxycycline	2197438..2199357	contig_4	ResFinder-2.3.2	tet(M)_13_AM990992
DBT-Efa-2-2	tet(M)	100.0	1920	1920	100.0	tetracycline, minocycline, doxycycline	2512359..2514278	contig_4	ResFinder-2.3.2	tet(M)_13_AM990992
DBT-Efa-2-2	VanHBX	98.54294478527608	2607	2608	99.96164173379364	vancomycin	3108713..3111319	contig_4	ResFinder-2.3.2	VanHBX_1_AF192329
DBT-Efa-3-1	aac(6')-aph(2'')	100.0	1440	1440	100.0	netilmicin, tobramycin, isepamicin, amikacin, gentamicin, streptomycin, kanamycin, dibekacin, fortimicin	1876909..1878348	contig_2	ResFinder-2.3.2	aac(6')-aph(2'')_1_M13771
DBT-Efa-3-1	lsa(A)	98.53039412157648	1497	1497	100.0	dalfopristin, virginiamycin m, pristinamycin iia, clindamycin, lincomycin	110338..111834	contig_1	ResFinder-2.3.2	lsa(A)_3_AY737526
DBT-Efa-3-1	erm(B)	100.0	738	738	100.0	pristinamycin ia, quinupristin, clindamycin, virginiamycin s, erythromycin, lincomycin	65875..66612	contig_3	ResFinder-2.3.2	erm(B)_12_U18931
DBT-Efa-3-1	erm(B)	100.0	738	738	100.0	pristinamycin ia, quinupristin, clindamycin, virginiamycin s, erythromycin, lincomycin	50852..51589	contig_7	ResFinder-2.3.2	erm(B)_10_U86375
DBT-Efa-3-1	cat(pC221)	97.68518518518519	648	648	100.0	chloramphenicol	70020..70667	contig_3	ResFinder-2.3.2	cat(pC221)_1_X02529
DBT-Efa-3-1	tet(M)	100.0	1920	1920	100.0	tetracycline, minocycline, doxycycline	276073..277992	contig_1	ResFinder-2.3.2	tet(M)_13_AM990992
DBT-Efa-3-1	tet(M)	100.0	1920	1920	100.0	tetracycline, minocycline, doxycycline	590992..592911	contig_1	ResFinder-2.3.2	tet(M)_13_AM990992
DBT-Efa-3-1	VanHBX	98.54294478527608	2607	2608	99.96164173379364	vancomycin	1987816..1990422	contig_2	ResFinder-2.3.2	VanHBX_1_AF192329
DBT-Efa-3-2	aac(6')-aph(2'')	100.0	1440	1440	100.0	netilmicin, tobramycin, isepamicin, amikacin, gentamicin, streptomycin, kanamycin, dibekacin, fortimicin	2841659..2843098	contig_1	ResFinder-2.3.2	aac(6')-aph(2'')_1_M13771
DBT-Efa-3-2	lsa(A)	98.53039412157648	1497	1497	100.0	dalfopristin, virginiamycin m, pristinamycin iia, clindamycin, lincomycin	1652575..1654071	contig_1	ResFinder-2.3.2	lsa(A)_3_AY737526
DBT-Efa-3-2	erm(B)	100.0	738	738	100.0	pristinamycin ia, quinupristin, clindamycin, virginiamycin s, erythromycin, lincomycin	68137..68874	contig_2	ResFinder-2.3.2	erm(B)_10_U86375
DBT-Efa-3-2	erm(B)	100.0	738	738	100.0	pristinamycin ia, quinupristin, clindamycin, virginiamycin s, erythromycin, lincomycin	65875..66612	contig_4	ResFinder-2.3.2	erm(B)_12_U18931
DBT-Efa-3-2	cat(pC221)	97.68518518518519	648	648	100.0	chloramphenicol	70020..70667	contig_4	ResFinder-2.3.2	cat(pC221)_1_X02529
DBT-Efa-3-2	tet(M)	100.0	1920	1920	100.0	tetracycline, minocycline, doxycycline	1818310..1820229	contig_1	ResFinder-2.3.2	tet(M)_13_AM990992
DBT-Efa-3-2	tet(M)	100.0	1920	1920	100.0	tetracycline, minocycline, doxycycline	2133231..2135150	contig_1	ResFinder-2.3.2	tet(M)_13_AM990992
DBT-Efa-3-2	VanHBX	98.54294478527608	2607	2608	99.96164173379364	vancomycin	2729585..2732191	contig_1	ResFinder-2.3.2	VanHBX_1_AF192329
Staphylococcus homonis (Sho)
DBT-Sho-1-1	aadD	100.0	762	762	100.0	tobramycin, amikacin	8774..9535	contig_4	ResFinder-2.3.2	aadD_2_M19465
DBT-Sho-1-1	aadD	100.0	762	762	100.0	tobramycin, amikacin	38290..39051	contig_4	ResFinder-2.3.2	aadD_2_M19465
DBT-Sho-1-1	blaZ	100.0	846	846	100.0	ampicillin, amoxicillin, penicillin, piperacillin	6904..7749	contig_4	ResFinder-2.3.2	blaZ_5_AJ302698
DBT-Sho-1-1	blaZ	100.0	846	846	100.0	ampicillin, amoxicillin, penicillin, piperacillin	36420..37265	contig_4	ResFinder-2.3.2	blaZ_5_AJ302698
DBT-Sho-1-1	fusB	100.0	642	642	100.0	fusidic acid	44766..45407	contig_4	ResFinder-2.3.2	fusB_1_AY373761
DBT-Sho-1-1	fusB	100.0	642	642	100.0	fusidic acid	15250..15891	contig_4	ResFinder-2.3.2	fusB_1_AY373761
DBT-Sho-1-1	tet(K)	100.0	1380	1380	100.0	tetracycline, doxycycline	48858..50237	contig_4	ResFinder-2.3.2	tet(K)_1_U38656
DBT-Sho-1-1	tet(K)	100.0	1380	1380	100.0	tetracycline, doxycycline	19342..20721	contig_4	ResFinder-2.3.2	tet(K)_1_U38656
DBT-Sho-1-1	bleO	100.0	399	399	100.0	bleomycin	9758..10156	contig_4	ResFinder-2.3.2	bleO_1_AF051917
DBT-Sho-1-1	bleO	100.0	399	399	100.0	bleomycin	39274..39672	contig_4	ResFinder-2.3.2	bleO_1_AF051917
DBT-Sho-1-2	aadD	100.0	762	762	100.0	tobramycin, amikacin	9284..10045	contig_2	ResFinder-2.3.2	aadD_2_M19465
DBT-Sho-1-2	aadD	100.0	762	762	100.0	tobramycin, amikacin	9284..10045	contig_6	ResFinder-2.3.2	aadD_2_M19465
DBT-Sho-1-2	blaZ	100.0	846	846	100.0	ampicillin, amoxicillin, penicillin, piperacillin	7414..8259	contig_2	ResFinder-2.3.2	blaZ_5_AJ302698
DBT-Sho-1-2	blaZ	100.0	846	846	100.0	ampicillin, amoxicillin, penicillin, piperacillin	7414..8259	contig_6	ResFinder-2.3.2	blaZ_5_AJ302698
DBT-Sho-1-2	fusB	100.0	642	642	100.0	fusidic acid	15760..16401	contig_2	ResFinder-2.3.2	fusB_1_AY373761
DBT-Sho-1-2	fusB	100.0	642	642	100.0	fusidic acid	15760..16401	contig_6	ResFinder-2.3.2	fusB_1_AY373761
DBT-Sho-1-2	tet(K)	100.0	1380	1380	100.0	tetracycline, doxycycline	19852..21231	contig_2	ResFinder-2.3.2	tet(K)_1_U38656
DBT-Sho-1-2	tet(K)	100.0	1380	1380	100.0	tetracycline, doxycycline	19852..21231	contig_6	ResFinder-2.3.2	tet(K)_1_U38656
DBT-Sho-1-2	bleO	100.0	399	399	100.0	bleomycin	10268..10666	contig_2	ResFinder-2.3.2	bleO_1_AF051917
DBT-Sho-1-2	bleO	100.0	399	399	100.0	bleomycin	10268..10666	contig_6	ResFinder-2.3.2	bleO_1_AF051917
DBT-Sho-2-1	aadD	100.0	762	762	100.0	tobramycin, amikacin	27789..28550	contig_4	ResFinder-2.3.2	aadD_2_M19465
DBT-Sho-2-1	blaZ	100.0	846	846	100.0	ampicillin, amoxicillin, penicillin, piperacillin	58..903	contig_4	ResFinder-2.3.2	blaZ_5_AJ302698
DBT-Sho-2-1	fusB	100.0	642	642	100.0	fusidic acid	21433..22074	contig_4	ResFinder-2.3.2	fusB_1_AY373761
DBT-Sho-2-1	tet(K)	100.0	1380	1380	100.0	tetracycline, doxycycline	16603..17982	contig_4	ResFinder-2.3.2	tet(K)_1_U38656
DBT-Sho-2-1	bleO	100.0	399	399	100.0	bleomycin	27168..27566	contig_4	ResFinder-2.3.2	bleO_1_AF051917
DBT-Sho-2-2	aadD	100.0	762	762	100.0	tobramycin, amikacin	260..1021	contig_3	ResFinder-2.3.2	aadD_2_M19465
DBT-Sho-2-2	blaZ	100.0	846	846	100.0	ampicillin, amoxicillin, penicillin, piperacillin	2046..2891	contig_3	ResFinder-2.3.2	blaZ_5_AJ302698
DBT-Sho-2-2	fusB	100.0	642	642	100.0	fusidic acid	23421..24062	contig_3	ResFinder-2.3.2	fusB_1_AY373761
DBT-Sho-2-2	tet(K)	100.0	1380	1380	100.0	tetracycline, doxycycline	18591..19970	contig_3	ResFinder-2.3.2	tet(K)_1_U38656
DBT-Sho-2-2	bleO	100.0	399	362	90.72681704260651	bleomycin	29156..29517	contig_3	ResFinder-2.3.2	bleO_1_AF051917
DBT-Sho-3-1	aadD	100.0	762	762	100.0	tobramycin, amikacin	8494..9255	contig_5	ResFinder-2.3.2	aadD_2_M19465
DBT-Sho-3-1	aadD	100.0	762	762	100.0	tobramycin, amikacin	38009..38770	contig_5	ResFinder-2.3.2	aadD_2_M19465
DBT-Sho-3-1	blaZ	100.0	846	846	100.0	ampicillin, amoxicillin, penicillin, piperacillin	6624..7469	contig_5	ResFinder-2.3.2	blaZ_5_AJ302698
DBT-Sho-3-1	blaZ	100.0	846	846	100.0	ampicillin, amoxicillin, penicillin, piperacillin	36139..36984	contig_5	ResFinder-2.3.2	blaZ_5_AJ302698
DBT-Sho-3-1	fusB	100.0	642	642	100.0	fusidic acid	44485..45126	contig_5	ResFinder-2.3.2	fusB_1_AY373761
DBT-Sho-3-1	fusB	100.0	642	642	100.0	fusidic acid	14970..15611	contig_5	ResFinder-2.3.2	fusB_1_AY373761
DBT-Sho-3-1	tet(K)	100.0	1380	1380	100.0	tetracycline, doxycycline	48577..49956	contig_5	ResFinder-2.3.2	tet(K)_1_U38656
DBT-Sho-3-1	tet(K)	100.0	1380	1380	100.0	tetracycline, doxycycline	19062..20441	contig_5	ResFinder-2.3.2	tet(K)_1_U38656
DBT-Sho-3-1	bleO	100.0	399	399	100.0	bleomycin	9478..9876	contig_5	ResFinder-2.3.2	bleO_1_AF051917
DBT-Sho-3-1	bleO	100.0	399	399	100.0	bleomycin	38993..39391	contig_5	ResFinder-2.3.2	bleO_1_AF051917
DBT-Sho-3-2	aadD	100.0	762	762	100.0	tobramycin, amikacin	11487..12248	contig_5	ResFinder-2.3.2	aadD_2_M19465
DBT-Sho-3-2	aadD	100.0	762	762	100.0	tobramycin, amikacin	41005..41766	contig_5	ResFinder-2.3.2	aadD_2_M19465
DBT-Sho-3-2	blaZ	100.0	846	846	100.0	ampicillin, amoxicillin, penicillin, piperacillin	9617..10462	contig_5	ResFinder-2.3.2	blaZ_5_AJ302698
DBT-Sho-3-2	blaZ	100.0	846	846	100.0	ampicillin, amoxicillin, penicillin, piperacillin	39135..39980	contig_5	ResFinder-2.3.2	blaZ_5_AJ302698
DBT-Sho-3-2	fusB	100.0	642	642	100.0	fusidic acid	47481..48122	contig_5	ResFinder-2.3.2	fusB_1_AY373761
DBT-Sho-3-2	fusB	100.0	642	642	100.0	fusidic acid	17963..18604	contig_5	ResFinder-2.3.2	fusB_1_AY373761
DBT-Sho-3-2	tet(K)	100.0	1380	1380	100.0	tetracycline, doxycycline	51573..52952	contig_5	ResFinder-2.3.2	tet(K)_1_U38656
DBT-Sho-3-2	tet(K)	100.0	1380	1380	100.0	tetracycline, doxycycline	22055..23434	contig_5	ResFinder-2.3.2	tet(K)_1_U38656
DBT-Sho-3-2	bleO	100.0	399	399	100.0	bleomycin	12471..12869	contig_5	ResFinder-2.3.2	bleO_1_AF051917
DBT-Sho-3-2	bleO	100.0	399	399	100.0	bleomycin	41989..42387	contig_5	ResFinder-2.3.2	bleO_1_AF051917
Monarch HMW DNA Extraction kit for Tissue (MCB)
Sample ID	Resistance gene	% Identity	Ref gene length	Alignment length	% Coverage	Predicted phenotypes	Position in contig	Contig ID	Ref ID	Ref accession number
Campylobacter coli (Cco)
MCB-Cco-1-1	aadE-Cc	100.0	900	900	100.0	streptomycin	228057..228956	contig_2	ResFinder-2.3.2	aadE-Cc_1_CP013733
MCB-Cco-1-1	blaOXA-193	99.74160206718346	774	774	99.87080103359173	unknown beta-lactam	1486539..1487311	contig_2	ResFinder-2.3.2	blaOXA-193_1_CP013032
MCB-Cco-1-1	tet(O)	99.42708333333333	1920	1920	100.0	tetracycline, minocycline, doxycycline	1347083..1349002	contig_2	ResFinder-2.3.2	tet(O)_3_Y07780
MCB-Cco-1-2	aadE-Cc	100.0	900	900	100.0	streptomycin	683839..684738	contig_1	ResFinder-2.3.2	aadE-Cc_1_CP013733
MCB-Cco-1-2	blaOXA-193	99.87080103359173	774	774	100.0	unknown beta-lactam	128698..129471	contig_1	ResFinder-2.3.2	blaOXA-193_1_CP013032
MCB-Cco-1-2	tet(O)	99.42708333333333	1920	1920	100.0	tetracycline, minocycline, doxycycline	1804019..1805938	contig_1	ResFinder-2.3.2	tet(O)_3_Y07780
MCB-Cco-2-1	aadE-Cc	100.0	900	900	100.0	streptomycin	159820..160719	contig_1	ResFinder-2.3.2	aadE-Cc_1_CP013733
MCB-Cco-2-1	blaOXA-193	99.87080103359173	774	774	100.0	unknown beta-lactam	1419470..1420243	contig_1	ResFinder-2.3.2	blaOXA-193_1_CP013032
MCB-Cco-2-1	tet(O)	99.42708333333333	1920	1920	100.0	tetracycline, minocycline, doxycycline	1280015..1281934	contig_1	ResFinder-2.3.2	tet(O)_3_Y07780
MCB-Cco-2-2	aadE-Cc	100.0	900	900	100.0	streptomycin	159820..160719	contig_2	ResFinder-2.3.2	aadE-Cc_1_CP013733
MCB-Cco-2-2	blaOXA-193	99.87080103359173	774	774	100.0	unknown beta-lactam	1419443..1420216	contig_2	ResFinder-2.3.2	blaOXA-193_1_CP013032
MCB-Cco-2-2	tet(O)	99.42708333333333	1920	1920	100.0	tetracycline, minocycline, doxycycline	1279992..1281911	contig_2	ResFinder-2.3.2	tet(O)_3_Y07780
MCB-Cco-3-1	aadE-Cc	100.0	900	900	100.0	streptomycin	850000..850899	contig_1	ResFinder-2.3.2	aadE-Cc_1_CP013733
MCB-Cco-3-1	blaOXA-193	99.87080103359173	774	774	100.0	unknown beta-lactam	1405274..1406047	contig_1	ResFinder-2.3.2	blaOXA-193_1_CP013032
MCB-Cco-3-1	tet(O)	99.42708333333333	1920	1920	100.0	tetracycline, minocycline, doxycycline	1543582..1545501	contig_1	ResFinder-2.3.2	tet(O)_3_Y07780
MCB-Cco-3-2	aadE-Cc	100.0	900	900	100.0	streptomycin	849980..850879	contig_2	ResFinder-2.3.2	aadE-Cc_1_CP013733
MCB-Cco-3-2	blaOXA-193	99.87080103359173	774	774	100.0	unknown beta-lactam	1405247..1406020	contig_2	ResFinder-2.3.2	blaOXA-193_1_CP013032
MCB-Cco-3-2	tet(O)	99.42708333333333	1920	1920	100.0	tetracycline, minocycline, doxycycline	1543551..1545470	contig_2	ResFinder-2.3.2	tet(O)_3_Y07780
Escherichia coli (Eco)
MCB-Eco-1-1	rmtC	99.76387249114522	846	847	100.0	tobramycin, isepamicin, amikacin, gentamicin, kanamycin, arbekacin, sisomicin	190..1036	contig_4	ResFinder-2.3.2	rmtC_1_AB194779
MCB-Eco-1-1	aac(6')-Ib3	100.0	555	555	100.0	tobramycin, amikacin	119656..120210	contig_4	ResFinder-2.3.2	aac(6')-Ib3_1_X60321
MCB-Eco-1-1	blaCMY-6	100.0	1146	1146	100.0	amoxicillin, cefotaxime, amoxicillin+clavulanic acid, ampicillin+clavulanic acid, ticarcillin+clavulanic acid, ampicillin, piperacillin, piperacillin+tazobactam, cefoxitin, ticarcillin, ceftazidime	91800..92945	contig_4	ResFinder-2.3.2	blaCMY-6_1_AJ011293
MCB-Eco-1-1	blaNDM-1	100.0	813	813	100.0	cefixime, temocillin, imipenem, amoxicillin, cefepime, cefotaxime, ertapenem, amoxicillin+clavulanic acid, ampicillin+clavulanic acid, meropenem, ampicillin, piperacillin, piperacillin+tazobactam, cefoxitin, ceftazidime	2241..3053	contig_4	ResFinder-2.3.2	blaNDM-1_1_FN396876
MCB-Eco-1-1	blaOXA-181	100.0	798	437	54.761904761904766	imipenem, amoxicillin, cefepime, ertapenem, amoxicillin+clavulanic acid, ampicillin+clavulanic acid, meropenem, ampicillin, piperacillin, piperacillin+tazobactam	51043..51479	contig_6	ResFinder-2.3.2	blaOXA-181_1_CM004561
MCB-Eco-1-1	blaOXA-181	100.0	798	361	45.23809523809524	imipenem, amoxicillin, cefepime, ertapenem, amoxicillin+clavulanic acid, ampicillin+clavulanic acid, meropenem, ampicillin, piperacillin, piperacillin+tazobactam	1..361	contig_6	ResFinder-2.3.2	blaOXA-181_1_CM004561
MCB-Eco-1-1	qnrS1	100.0	657	657	100.0	ciprofloxacin	44428..45084	contig_6	ResFinder-2.3.2	qnrS1_1_AB187515
MCB-Eco-1-1	sul1	100.0	840	840	100.0	sulfamethoxazole	120720..121559	contig_4	ResFinder-2.3.2	sul1_2_U12338
MCB-Eco-1-2	rmtC	99.88179669030734	846	846	100.0	tobramycin, isepamicin, amikacin, gentamicin, kanamycin, arbekacin, sisomicin	83048..83893	contig_4	ResFinder-2.3.2	rmtC_1_AB194779
MCB-Eco-1-2	aac(6')-Ib3	100.0	555	555	100.0	tobramycin, amikacin	78131..78685	contig_4	ResFinder-2.3.2	aac(6')-Ib3_1_X60321
MCB-Eco-1-2	blaCMY-6	100.0	1146	1146	100.0	amoxicillin, cefotaxime, amoxicillin+clavulanic acid, ampicillin+clavulanic acid, ticarcillin+clavulanic acid, ampicillin, piperacillin, piperacillin+tazobactam, cefoxitin, ticarcillin, ceftazidime	50278..51423	contig_4	ResFinder-2.3.2	blaCMY-6_1_AJ011293
MCB-Eco-1-2	blaNDM-1	100.0	813	813	100.0	cefixime, temocillin, imipenem, amoxicillin, cefepime, cefotaxime, ertapenem, amoxicillin+clavulanic acid, ampicillin+clavulanic acid, meropenem, ampicillin, piperacillin, piperacillin+tazobactam, cefoxitin, ceftazidime	85098..85910	contig_4	ResFinder-2.3.2	blaNDM-1_1_FN396876
MCB-Eco-1-2	blaOXA-181	100.0	798	798	100.0	imipenem, amoxicillin, cefepime, ertapenem, amoxicillin+clavulanic acid, ampicillin+clavulanic acid, meropenem, ampicillin, piperacillin, piperacillin+tazobactam	32543..33340	contig_7	ResFinder-2.3.2	blaOXA-181_1_CM004561
MCB-Eco-1-2	qnrS1	100.0	657	657	100.0	ciprofloxacin	25928..26584	contig_7	ResFinder-2.3.2	qnrS1_1_AB187515
MCB-Eco-1-2	sul1	100.0	840	840	100.0	sulfamethoxazole	79195..80034	contig_4	ResFinder-2.3.2	sul1_2_U12338
MCB-Eco-2-1	rmtC	100.0	846	846	100.0	tobramycin, isepamicin, amikacin, gentamicin, kanamycin, arbekacin, sisomicin	5866..6711	contig_8	ResFinder-2.3.2	rmtC_1_AB194779
MCB-Eco-2-1	aac(6')-Ib3	100.0	555	555	100.0	tobramycin, amikacin	948..1502	contig_8	ResFinder-2.3.2	aac(6')-Ib3_1_X60321
MCB-Eco-2-1	blaOXA-181	100.0	798	798	100.0	imipenem, amoxicillin, cefepime, ertapenem, amoxicillin+clavulanic acid, ampicillin+clavulanic acid, meropenem, ampicillin, piperacillin, piperacillin+tazobactam	400..1197	contig_7	ResFinder-2.3.2	blaOXA-181_1_CM004561
MCB-Eco-2-1	blaCMY-6	100.0	1146	1146	100.0	amoxicillin, cefotaxime, amoxicillin+clavulanic acid, ampicillin+clavulanic acid, ticarcillin+clavulanic acid, ampicillin, piperacillin, piperacillin+tazobactam, cefoxitin, ticarcillin, ceftazidime	97475..98620	contig_8	ResFinder-2.3.2	blaCMY-6_1_AJ011293
MCB-Eco-2-1	blaNDM-1	100.0	813	813	100.0	cefixime, temocillin, imipenem, amoxicillin, cefepime, cefotaxime, ertapenem, amoxicillin+clavulanic acid, ampicillin+clavulanic acid, meropenem, ampicillin, piperacillin, piperacillin+tazobactam, cefoxitin, ceftazidime	7916..8728	contig_8	ResFinder-2.3.2	blaNDM-1_1_FN396876
MCB-Eco-2-1	qnrS1	100.0	657	657	100.0	ciprofloxacin	45264..45920	contig_7	ResFinder-2.3.2	qnrS1_1_AB187515
MCB-Eco-2-1	sul1	99.88109393579072	840	841	100.0	sulfamethoxazole	2012..2852	contig_8	ResFinder-2.3.2	sul1_2_U12338
MCB-Eco-2-2	rmtC	99.88179669030734	846	846	100.0	tobramycin, isepamicin, amikacin, gentamicin, kanamycin, arbekacin, sisomicin	106641..107486	contig_2	ResFinder-2.3.2	rmtC_1_AB194779
MCB-Eco-2-2	aac(6')-Ib3	100.0	555	555	100.0	tobramycin, amikacin	101724..102278	contig_2	ResFinder-2.3.2	aac(6')-Ib3_1_X60321
MCB-Eco-2-2	blaCMY-6	100.0	1146	1146	100.0	amoxicillin, cefotaxime, amoxicillin+clavulanic acid, ampicillin+clavulanic acid, ticarcillin+clavulanic acid, ampicillin, piperacillin, piperacillin+tazobactam, cefoxitin, ticarcillin, ceftazidime	73867..75012	contig_2	ResFinder-2.3.2	blaCMY-6_1_AJ011293
MCB-Eco-2-2	blaNDM-1	100.0	813	813	100.0	cefixime, temocillin, imipenem, amoxicillin, cefepime, cefotaxime, ertapenem, amoxicillin+clavulanic acid, ampicillin+clavulanic acid, meropenem, ampicillin, piperacillin, piperacillin+tazobactam, cefoxitin, ceftazidime	108691..109503	contig_2	ResFinder-2.3.2	blaNDM-1_1_FN396876
MCB-Eco-2-2	blaOXA-181	100.0	798	798	100.0	imipenem, amoxicillin, cefepime, ertapenem, amoxicillin+clavulanic acid, ampicillin+clavulanic acid, meropenem, ampicillin, piperacillin, piperacillin+tazobactam	25011..25808	contig_6	ResFinder-2.3.2	blaOXA-181_1_CM004561
MCB-Eco-2-2	qnrS1	100.0	657	657	100.0	ciprofloxacin	18396..19052	contig_6	ResFinder-2.3.2	qnrS1_1_AB187515
MCB-Eco-2-2	sul1	100.0	840	840	100.0	sulfamethoxazole	102788..103627	contig_2	ResFinder-2.3.2	sul1_2_U12338
MCB-Eco-3-1	blaOXA-181	100.0	798	798	100.0	imipenem, amoxicillin, cefepime, ertapenem, amoxicillin+clavulanic acid, ampicillin+clavulanic acid, meropenem, ampicillin, piperacillin, piperacillin+tazobactam	25276..26073	contig_5	ResFinder-2.3.2	blaOXA-181_1_CM004561
MCB-Eco-3-1	qnrS1	100.0	657	657	100.0	ciprofloxacin	32032..32688	contig_5	ResFinder-2.3.2	qnrS1_1_AB187515
MCB-Eco-3-2	rmtC	100.0	846	846	100.0	tobramycin, isepamicin, amikacin, gentamicin, kanamycin, arbekacin, sisomicin	43460..44305	contig_5	ResFinder-2.3.2	rmtC_1_AB194779
MCB-Eco-3-2	aac(6')-Ib3	100.0	555	555	100.0	tobramycin, amikacin	48670..49224	contig_5	ResFinder-2.3.2	aac(6')-Ib3_1_X60321
MCB-Eco-3-2	blaOXA-181	100.0	798	798	100.0	imipenem, amoxicillin, cefepime, ertapenem, amoxicillin+clavulanic acid, ampicillin+clavulanic acid, meropenem, ampicillin, piperacillin, piperacillin+tazobactam	14229..15026	contig_4	ResFinder-2.3.2	blaOXA-181_1_CM004561
MCB-Eco-3-2	blaCMY-6	100.0	1146	1146	100.0	amoxicillin, cefotaxime, amoxicillin+clavulanic acid, ampicillin+clavulanic acid, ticarcillin+clavulanic acid, ampicillin, piperacillin, piperacillin+tazobactam, cefoxitin, ticarcillin, ceftazidime	75938..77083	contig_5	ResFinder-2.3.2	blaCMY-6_1_AJ011293
MCB-Eco-3-2	blaNDM-1	100.0	813	813	100.0	cefixime, temocillin, imipenem, amoxicillin, cefepime, cefotaxime, ertapenem, amoxicillin+clavulanic acid, ampicillin+clavulanic acid, meropenem, ampicillin, piperacillin, piperacillin+tazobactam, cefoxitin, ceftazidime	41443..42255	contig_5	ResFinder-2.3.2	blaNDM-1_1_FN396876
MCB-Eco-3-2	qnrS1	100.0	657	657	100.0	ciprofloxacin	7614..8270	contig_4	ResFinder-2.3.2	qnrS1_1_AB187515
MCB-Eco-3-2	sul1	99.88109393579072	840	841	100.0	sulfamethoxazole	47319..48159	contig_5	ResFinder-2.3.2	sul1_2_U12338
Enterococcus faecalis (Efa)
MCB-Efa-1-1	aac(6')-aph(2'')	100.0	1440	1440	100.0	netilmicin, tobramycin, isepamicin, amikacin, gentamicin, streptomycin, kanamycin, dibekacin, fortimicin	706482..707921	contig_1	ResFinder-2.3.2	aac(6')-aph(2'')_1_M13771
MCB-Efa-1-1	lsa(A)	98.53039412157648	1497	1497	100.0	dalfopristin, virginiamycin m, pristinamycin iia, clindamycin, lincomycin	2703264..2704760	contig_1	ResFinder-2.3.2	lsa(A)_3_AY737526
MCB-Efa-1-1	erm(B)	100.0	738	738	100.0	pristinamycin ia, quinupristin, clindamycin, virginiamycin s, erythromycin, lincomycin	31070..31807	contig_3	ResFinder-2.3.2	erm(B)_12_U18931
MCB-Efa-1-1	erm(B)	100.0	738	738	100.0	pristinamycin ia, quinupristin, clindamycin, virginiamycin s, erythromycin, lincomycin	341..1078	contig_4	ResFinder-2.3.2	erm(B)_10_U86375
MCB-Efa-1-1	cat(pC221)	97.68518518518519	648	648	100.0	chloramphenicol	27015..27662	contig_3	ResFinder-2.3.2	cat(pC221)_1_X02529
MCB-Efa-1-1	tet(M)	100.0	1920	1920	100.0	tetracycline, minocycline, doxycycline	2868999..2870918	contig_1	ResFinder-2.3.2	tet(M)_13_AM990992
MCB-Efa-1-1	tet(M)	100.0	1920	1920	100.0	tetracycline, minocycline, doxycycline	3183920..3185839	contig_1	ResFinder-2.3.2	tet(M)_13_AM990992
MCB-Efa-1-1	VanHBX	98.54294478527608	2607	2608	99.96164173379364	vancomycin	594407..597013	contig_1	ResFinder-2.3.2	VanHBX_1_AF192329
MCB-Efa-1-2	aac(6')-aph(2'')	100.0	1440	1440	100.0	netilmicin, tobramycin, isepamicin, amikacin, gentamicin, streptomycin, kanamycin, dibekacin, fortimicin	634635..636074	contig_1	ResFinder-2.3.2	aac(6')-aph(2'')_1_M13771
MCB-Efa-1-2	lsa(A)	98.53039412157648	1497	1497	100.0	dalfopristin, virginiamycin m, pristinamycin iia, clindamycin, lincomycin	2631413..2632909	contig_1	ResFinder-2.3.2	lsa(A)_3_AY737526
MCB-Efa-1-2	erm(B)	100.0	738	738	100.0	pristinamycin ia, quinupristin, clindamycin, virginiamycin s, erythromycin, lincomycin	5208..5945	contig_2	ResFinder-2.3.2	erm(B)_10_U86375
MCB-Efa-1-2	erm(B)	100.0	738	738	100.0	pristinamycin ia, quinupristin, clindamycin, virginiamycin s, erythromycin, lincomycin	85829..86566	contig_3	ResFinder-2.3.2	erm(B)_12_U18931
MCB-Efa-1-2	cat(pC221)	97.68518518518519	648	648	100.0	chloramphenicol	81774..82421	contig_3	ResFinder-2.3.2	cat(pC221)_1_X02529
MCB-Efa-1-2	tet(M)	100.0	1920	1920	100.0	tetracycline, minocycline, doxycycline	2797148..2799067	contig_1	ResFinder-2.3.2	tet(M)_13_AM990992
MCB-Efa-1-2	tet(M)	100.0	1920	1920	100.0	tetracycline, minocycline, doxycycline	3112069..3113988	contig_1	ResFinder-2.3.2	tet(M)_13_AM990992
MCB-Efa-1-2	VanHBX	98.54294478527608	2607	2608	99.96164173379364	vancomycin	522560..525166	contig_1	ResFinder-2.3.2	VanHBX_1_AF192329
MCB-Efa-2-1	aac(6')-aph(2'')	100.0	1440	1440	100.0	netilmicin, tobramycin, isepamicin, amikacin, gentamicin, streptomycin, kanamycin, dibekacin, fortimicin	2999759..3001198	contig_4	ResFinder-2.3.2	aac(6')-aph(2'')_1_M13771
MCB-Efa-2-1	erm(B)	100.0	738	738	100.0	pristinamycin ia, quinupristin, clindamycin, virginiamycin s, erythromycin, lincomycin	68129..68866	contig_1	ResFinder-2.3.2	erm(B)_10_U86375
MCB-Efa-2-1	erm(B)	100.0	738	738	100.0	pristinamycin ia, quinupristin, clindamycin, virginiamycin s, erythromycin, lincomycin	85828..86565	contig_2	ResFinder-2.3.2	erm(B)_12_U18931
MCB-Efa-2-1	lsa(A)	98.53039412157648	1497	1497	100.0	dalfopristin, virginiamycin m, pristinamycin iia, clindamycin, lincomycin	1002918..1004414	contig_4	ResFinder-2.3.2	lsa(A)_3_AY737526
MCB-Efa-2-1	cat(pC221)	97.68518518518519	648	648	100.0	chloramphenicol	81773..82420	contig_2	ResFinder-2.3.2	cat(pC221)_1_X02529
MCB-Efa-2-1	tet(M)	100.0	1920	1920	100.0	tetracycline, minocycline, doxycycline	836759..838678	contig_4	ResFinder-2.3.2	tet(M)_13_AM990992
MCB-Efa-2-1	tet(M)	100.0	1920	1920	100.0	tetracycline, minocycline, doxycycline	521838..523757	contig_4	ResFinder-2.3.2	tet(M)_13_AM990992
MCB-Efa-2-1	VanHBX	98.54294478527608	2607	2608	99.96164173379364	vancomycin	3110666..3113272	contig_4	ResFinder-2.3.2	VanHBX_1_AF192329
MCB-Efa-2-2	aac(6')-aph(2'')	100.0	1440	1440	100.0	netilmicin, tobramycin, isepamicin, amikacin, gentamicin, streptomycin, kanamycin, dibekacin, fortimicin	2879436..2880875	contig_4	ResFinder-2.3.2	aac(6')-aph(2'')_1_M13771
MCB-Efa-2-2	erm(B)	100.0	738	738	100.0	pristinamycin ia, quinupristin, clindamycin, virginiamycin s, erythromycin, lincomycin	31071..31808	contig_1	ResFinder-2.3.2	erm(B)_12_U18931
MCB-Efa-2-2	erm(B)	100.0	738	738	100.0	pristinamycin ia, quinupristin, clindamycin, virginiamycin s, erythromycin, lincomycin	34264..35001	contig_3	ResFinder-2.3.2	erm(B)_10_U86375
MCB-Efa-2-2	lsa(A)	98.53039412157648	1497	1497	100.0	dalfopristin, virginiamycin m, pristinamycin iia, clindamycin, lincomycin	882596..884092	contig_4	ResFinder-2.3.2	lsa(A)_3_AY737526
MCB-Efa-2-2	cat(pC221)	97.68518518518519	648	648	100.0	chloramphenicol	27016..27663	contig_1	ResFinder-2.3.2	cat(pC221)_1_X02529
MCB-Efa-2-2	tet(M)	100.0	1920	1920	100.0	tetracycline, minocycline, doxycycline	716438..718357	contig_4	ResFinder-2.3.2	tet(M)_13_AM990992
MCB-Efa-2-2	tet(M)	100.0	1920	1920	100.0	tetracycline, minocycline, doxycycline	401517..403436	contig_4	ResFinder-2.3.2	tet(M)_13_AM990992
MCB-Efa-2-2	VanHBX	98.54294478527608	2607	2608	99.96164173379364	vancomycin	2990343..2992949	contig_4	ResFinder-2.3.2	VanHBX_1_AF192329
MCB-Efa-3-1	aac(6')-aph(2'')	100.0	1440	1440	100.0	netilmicin, tobramycin, isepamicin, amikacin, gentamicin, streptomycin, kanamycin, dibekacin, fortimicin	487077..488516	contig_1	ResFinder-2.3.2	aac(6')-aph(2'')_1_M13771
MCB-Efa-3-1	erm(B)	100.0	738	738	100.0	pristinamycin ia, quinupristin, clindamycin, virginiamycin s, erythromycin, lincomycin	60129..60866	contig_3	ResFinder-2.3.2	erm(B)_12_U18931
MCB-Efa-3-1	erm(B)	100.0	738	738	100.0	pristinamycin ia, quinupristin, clindamycin, virginiamycin s, erythromycin, lincomycin	341..1078	contig_4	ResFinder-2.3.2	erm(B)_10_U86375
MCB-Efa-3-1	lsa(A)	98.53039412157648	1497	1497	100.0	dalfopristin, virginiamycin m, pristinamycin iia, clindamycin, lincomycin	481118..482614	contig_7	ResFinder-2.3.2	lsa(A)_3_AY737526
MCB-Efa-3-1	cat(pC221)	97.68518518518519	648	648	100.0	chloramphenicol	64274..64921	contig_3	ResFinder-2.3.2	cat(pC221)_1_X02529
MCB-Efa-3-1	tet(M)	100.0	1920	1920	100.0	tetracycline, minocycline, doxycycline	314960..316879	contig_7	ResFinder-2.3.2	tet(M)_13_AM990992
MCB-Efa-3-1	tet(M)	100.0	1920	1920	100.0	tetracycline, minocycline, doxycycline	39..1958	contig_7	ResFinder-2.3.2	tet(M)_13_AM990992
MCB-Efa-3-1	VanHBX	98.54294478527608	2607	2608	99.96164173379364	vancomycin	375003..377609	contig_1	ResFinder-2.3.2	VanHBX_1_AF192329
MCB-Efa-3-2	aac(6')-aph(2'')	100.0	1440	1440	100.0	netilmicin, tobramycin, isepamicin, amikacin, gentamicin, streptomycin, kanamycin, dibekacin, fortimicin	2999948..3001387	contig_4	ResFinder-2.3.2	aac(6')-aph(2'')_1_M13771
MCB-Efa-3-2	erm(B)	100.0	738	738	100.0	pristinamycin ia, quinupristin, clindamycin, virginiamycin s, erythromycin, lincomycin	68135..68872	contig_1	ResFinder-2.3.2	erm(B)_10_U86375
MCB-Efa-3-2	erm(B)	100.0	738	738	100.0	pristinamycin ia, quinupristin, clindamycin, virginiamycin s, erythromycin, lincomycin	85829..86566	contig_2	ResFinder-2.3.2	erm(B)_12_U18931
MCB-Efa-3-2	lsa(A)	98.53039412157648	1497	1497	100.0	dalfopristin, virginiamycin m, pristinamycin iia, clindamycin, lincomycin	1003107..1004603	contig_4	ResFinder-2.3.2	lsa(A)_3_AY737526
MCB-Efa-3-2	cat(pC221)	97.68518518518519	648	648	100.0	chloramphenicol	81774..82421	contig_2	ResFinder-2.3.2	cat(pC221)_1_X02529
MCB-Efa-3-2	tet(M)	100.0	1920	1920	100.0	tetracycline, minocycline, doxycycline	836948..838867	contig_4	ResFinder-2.3.2	tet(M)_13_AM990992
MCB-Efa-3-2	tet(M)	100.0	1920	1920	100.0	tetracycline, minocycline, doxycycline	522027..523946	contig_4	ResFinder-2.3.2	tet(M)_13_AM990992
MCB-Efa-3-2	VanHBX	98.54294478527608	2607	2608	99.96164173379364	vancomycin	3110856..3113462	contig_4	ResFinder-2.3.2	VanHBX_1_AF192329
Staphylococcus homonis (Sho)
MCB-Sho-1-1	aadD	100.0	762	762	100.0	tobramycin, amikacin	27247..28008	contig_4	ResFinder-2.3.2	aadD_2_M19465
MCB-Sho-1-1	blaZ	100.0	846	846	100.0	ampicillin, amoxicillin, penicillin, piperacillin	25377..26222	contig_4	ResFinder-2.3.2	blaZ_5_AJ302698
MCB-Sho-1-1	fusB	100.0	642	642	100.0	fusidic acid	4205..4846	contig_4	ResFinder-2.3.2	fusB_1_AY373761
MCB-Sho-1-1	tet(K)	100.0	1380	1380	100.0	tetracycline, doxycycline	8297..9676	contig_4	ResFinder-2.3.2	tet(K)_1_U38656
MCB-Sho-1-1	bleO	100.0	399	399	100.0	bleomycin	28231..28629	contig_4	ResFinder-2.3.2	bleO_1_AF051917
MCB-Sho-1-2	aadD	100.0	762	762	100.0	tobramycin, amikacin	1874..2635	contig_4	ResFinder-2.3.2	aadD_2_M19465
MCB-Sho-1-2	blaZ	100.0	846	846	100.0	ampicillin, amoxicillin, penicillin, piperacillin	3660..4505	contig_4	ResFinder-2.3.2	blaZ_5_AJ302698
MCB-Sho-1-2	fusB	100.0	642	642	100.0	fusidic acid	25036..25677	contig_4	ResFinder-2.3.2	fusB_1_AY373761
MCB-Sho-1-2	tet(K)	100.0	1380	1380	100.0	tetracycline, doxycycline	20206..21585	contig_4	ResFinder-2.3.2	tet(K)_1_U38656
MCB-Sho-1-2	bleO	100.0	399	399	100.0	bleomycin	1253..1651	contig_4	ResFinder-2.3.2	bleO_1_AF051917
MCB-Sho-2-1	aadD	100.0	762	762	100.0	tobramycin, amikacin	19410..20171	contig_4	ResFinder-2.3.2	aadD_2_M19465
MCB-Sho-2-1	blaZ	100.0	846	846	100.0	ampicillin, amoxicillin, penicillin, piperacillin	17540..18385	contig_4	ResFinder-2.3.2	blaZ_5_AJ302698
MCB-Sho-2-1	fusB	100.0	642	642	100.0	fusidic acid	25886..26527	contig_4	ResFinder-2.3.2	fusB_1_AY373761
MCB-Sho-2-1	tet(K)	100.0	1380	1380	100.0	tetracycline, doxycycline	460..1839	contig_4	ResFinder-2.3.2	tet(K)_1_U38656
MCB-Sho-2-1	bleO	100.0	399	399	100.0	bleomycin	20394..20792	contig_4	ResFinder-2.3.2	bleO_1_AF051917
MCB-Sho-2-2	aadD	100.0	762	762	100.0	tobramycin, amikacin	15305..16066	contig_4	ResFinder-2.3.2	aadD_2_M19465
MCB-Sho-2-2	blaZ	100.0	846	846	100.0	ampicillin, amoxicillin, penicillin, piperacillin	13435..14280	contig_4	ResFinder-2.3.2	blaZ_5_AJ302698
MCB-Sho-2-2	fusB	100.0	642	642	100.0	fusidic acid	21781..22422	contig_4	ResFinder-2.3.2	fusB_1_AY373761
MCB-Sho-2-2	tet(K)	100.0	1380	1380	100.0	tetracycline, doxycycline	25873..27252	contig_4	ResFinder-2.3.2	tet(K)_1_U38656
MCB-Sho-2-2	bleO	100.0	399	399	100.0	bleomycin	16289..16687	contig_4	ResFinder-2.3.2	bleO_1_AF051917
MCB-Sho-3-1	aadD	100.0	762	762	100.0	tobramycin, amikacin	17128..17889	contig_4	ResFinder-2.3.2	aadD_2_M19465
MCB-Sho-3-1	blaZ	100.0	846	846	100.0	ampicillin, amoxicillin, penicillin, piperacillin	15258..16103	contig_4	ResFinder-2.3.2	blaZ_5_AJ302698
MCB-Sho-3-1	fusB	100.0	642	642	100.0	fusidic acid	23604..24245	contig_4	ResFinder-2.3.2	fusB_1_AY373761
MCB-Sho-3-1	tet(K)	100.0	1380	1380	100.0	tetracycline, doxycycline	27696..29075	contig_4	ResFinder-2.3.2	tet(K)_1_U38656
MCB-Sho-3-1	bleO	100.0	399	399	100.0	bleomycin	18112..18510	contig_4	ResFinder-2.3.2	bleO_1_AF051917
MCB-Sho-3-2	aadD	100.0	762	762	100.0	tobramycin, amikacin	40974..41735	contig_2	ResFinder-2.3.2	aadD_2_M19465
MCB-Sho-3-2	aadD	100.0	762	762	100.0	tobramycin, amikacin	11456..12217	contig_2	ResFinder-2.3.2	aadD_2_M19465
MCB-Sho-3-2	blaZ	100.0	846	846	100.0	ampicillin, amoxicillin, penicillin, piperacillin	42760..43605	contig_2	ResFinder-2.3.2	blaZ_5_AJ302698
MCB-Sho-3-2	blaZ	100.0	846	846	100.0	ampicillin, amoxicillin, penicillin, piperacillin	13242..14087	contig_2	ResFinder-2.3.2	blaZ_5_AJ302698
MCB-Sho-3-2	fusB	100.0	642	642	100.0	fusidic acid	5100..5741	contig_2	ResFinder-2.3.2	fusB_1_AY373761
MCB-Sho-3-2	fusB	100.0	642	642	100.0	fusidic acid	34618..35259	contig_2	ResFinder-2.3.2	fusB_1_AY373761
MCB-Sho-3-2	tet(K)	100.0	1380	1380	100.0	tetracycline, doxycycline	270..1649	contig_2	ResFinder-2.3.2	tet(K)_1_U38656
MCB-Sho-3-2	tet(K)	100.0	1380	1380	100.0	tetracycline, doxycycline	29788..31167	contig_2	ResFinder-2.3.2	tet(K)_1_U38656
MCB-Sho-3-2	bleO	100.0	399	399	100.0	bleomycin	40353..40751	contig_2	ResFinder-2.3.2	bleO_1_AF051917
MCB-Sho-3-2	bleO	100.0	399	399	100.0	bleomycin	10835..11233	contig_2	ResFinder-2.3.2	bleO_1_AF051917
MagMAX Microbiome Ultra Nucleic Acid Isolation kit
Sample ID	Resistance gene	% Identity	Ref gene length	Alignment length	% Coverage	Predicted phenotypes	Position in contig	Contig ID	Ref ID	Ref accession number
Campylobacter coli (Cco)
MMM-Cco-1-1	aadE-Cc	100.0	900	900	100.0	streptomycin	1449100..1449999	contig_2	ResFinder-2.3.2	aadE-Cc_1_CP013733
MMM-Cco-1-1	blaOXA-193	99.87080103359173	774	774	100.0	unknown beta-lactam	190808..191581	contig_2	ResFinder-2.3.2	blaOXA-193_1_CP013032
MMM-Cco-1-1	tet(O)	99.42708333333333	1920	1920	100.0	tetracycline, minocycline, doxycycline	329111..331030	contig_2	ResFinder-2.3.2	tet(O)_3_Y07780
MMM-Cco-1-2	aadE-Cc	100.0	900	900	100.0	streptomycin	1445776..1446675	contig_2	ResFinder-2.3.2	aadE-Cc_1_CP013733
MMM-Cco-1-2	blaOXA-193	99.87080103359173	774	774	100.0	unknown beta-lactam	187689..188462	contig_2	ResFinder-2.3.2	blaOXA-193_1_CP013032
MMM-Cco-1-2	tet(O)	99.42708333333333	1920	1920	100.0	tetracycline, minocycline, doxycycline	325990..327909	contig_2	ResFinder-2.3.2	tet(O)_3_Y07780
MMM-Cco-2-1	aadE-Cc	100.0	900	900	100.0	streptomycin	220868..221767	contig_2	ResFinder-2.3.2	aadE-Cc_1_CP013733
MMM-Cco-2-1	blaOXA-193	99.87080103359173	774	774	100.0	unknown beta-lactam	1480506..1481279	contig_2	ResFinder-2.3.2	blaOXA-193_1_CP013032
MMM-Cco-2-1	tet(O)	99.42708333333333	1920	1920	100.0	tetracycline, minocycline, doxycycline	1341053..1342972	contig_2	ResFinder-2.3.2	tet(O)_3_Y07780
MMM-Cco-2-2	aadE-Cc	100.0	900	900	100.0	streptomycin	849978..850877	contig_3	ResFinder-2.3.2	aadE-Cc_1_CP013733
MMM-Cco-2-2	blaOXA-193	99.87080103359173	774	774	100.0	unknown beta-lactam	1405246..1406019	contig_3	ResFinder-2.3.2	blaOXA-193_1_CP013032
MMM-Cco-2-2	tet(O)	99.42708333333333	1920	1920	100.0	tetracycline, minocycline, doxycycline	1543553..1545472	contig_3	ResFinder-2.3.2	tet(O)_3_Y07780
MMM-Cco-3-1	aadE-Cc	100.0	900	900	100.0	streptomycin	1446273..1447172	contig_3	ResFinder-2.3.2	aadE-Cc_1_CP013733
MMM-Cco-3-1	blaOXA-193	99.87080103359173	774	774	100.0	unknown beta-lactam	189989..190762	contig_3	ResFinder-2.3.2	blaOXA-193_1_CP013032
MMM-Cco-3-1	tet(O)	99.42708333333333	1920	1920	100.0	tetracycline, minocycline, doxycycline	328317..330236	contig_3	ResFinder-2.3.2	tet(O)_3_Y07780
MMM-Cco-3-2	aadE-Cc	100.0	900	900	100.0	streptomycin	1457610..1458509	contig_3	ResFinder-2.3.2	aadE-Cc_1_CP013733
MMM-Cco-3-2	blaOXA-193	99.87080103359173	774	774	100.0	unknown beta-lactam	199293..200066	contig_3	ResFinder-2.3.2	blaOXA-193_1_CP013032
MMM-Cco-3-2	tet(O)	99.42708333333333	1920	1920	100.0	tetracycline, minocycline, doxycycline	337598..339517	contig_3	ResFinder-2.3.2	tet(O)_3_Y07780
Escherichia coli (Eco)
MMM-Eco-1-1	rmtC	100.0	846	846	100.0	tobramycin, isepamicin, amikacin, gentamicin, kanamycin, arbekacin, sisomicin	87597..88442	contig_8	ResFinder-2.3.2	rmtC_1_AB194779
MMM-Eco-1-1	aac(6')-Ib3	100.0	555	555	100.0	tobramycin, amikacin	92805..93359	contig_8	ResFinder-2.3.2	aac(6')-Ib3_1_X60321
MMM-Eco-1-1	blaOXA-181	100.0	798	798	100.0	imipenem, amoxicillin, cefepime, ertapenem, amoxicillin+clavulanic acid, ampicillin+clavulanic acid, meropenem, ampicillin, piperacillin, piperacillin+tazobactam	43870..44667	contig_3	ResFinder-2.3.2	blaOXA-181_1_CM004561
MMM-Eco-1-1	blaCMY-6	100.0	1146	1146	100.0	amoxicillin, cefotaxime, amoxicillin+clavulanic acid, ampicillin+clavulanic acid, ticarcillin+clavulanic acid, ampicillin, piperacillin, piperacillin+tazobactam, cefoxitin, ticarcillin, ceftazidime	120071..121216	contig_8	ResFinder-2.3.2	blaCMY-6_1_AJ011293
MMM-Eco-1-1	blaNDM-1	100.0	813	813	100.0	cefixime, temocillin, imipenem, amoxicillin, cefepime, cefotaxime, ertapenem, amoxicillin+clavulanic acid, ampicillin+clavulanic acid, meropenem, ampicillin, piperacillin, piperacillin+tazobactam, cefoxitin, ceftazidime	85580..86392	contig_8	ResFinder-2.3.2	blaNDM-1_1_FN396876
MMM-Eco-1-1	qnrS1	100.0	657	657	100.0	ciprofloxacin	37255..37911	contig_3	ResFinder-2.3.2	qnrS1_1_AB187515
MMM-Eco-1-1	sul1	100.0	840	840	100.0	sulfamethoxazole	91456..92295	contig_8	ResFinder-2.3.2	sul1_2_U12338
MMM-Eco-1-2	rmtC	100.0	846	846	100.0	tobramycin, isepamicin, amikacin, gentamicin, kanamycin, arbekacin, sisomicin	114288..115133	contig_3	ResFinder-2.3.2	rmtC_1_AB194779
MMM-Eco-1-2	aac(6')-Ib3	100.0	555	555	100.0	tobramycin, amikacin	109371..109925	contig_3	ResFinder-2.3.2	aac(6')-Ib3_1_X60321
MMM-Eco-1-2	blaOXA-181	100.0	798	798	100.0	imipenem, amoxicillin, cefepime, ertapenem, amoxicillin+clavulanic acid, ampicillin+clavulanic acid, meropenem, ampicillin, piperacillin, piperacillin+tazobactam	16568..17365	contig_2	ResFinder-2.3.2	blaOXA-181_1_CM004561
MMM-Eco-1-2	blaCMY-6	100.0	1146	1146	100.0	amoxicillin, cefotaxime, amoxicillin+clavulanic acid, ampicillin+clavulanic acid, ticarcillin+clavulanic acid, ampicillin, piperacillin, piperacillin+tazobactam, cefoxitin, ticarcillin, ceftazidime	81514..82659	contig_3	ResFinder-2.3.2	blaCMY-6_1_AJ011293
MMM-Eco-1-2	blaNDM-1	100.0	813	813	100.0	cefixime, temocillin, imipenem, amoxicillin, cefepime, cefotaxime, ertapenem, amoxicillin+clavulanic acid, ampicillin+clavulanic acid, meropenem, ampicillin, piperacillin, piperacillin+tazobactam, cefoxitin, ceftazidime	116338..117150	contig_3	ResFinder-2.3.2	blaNDM-1_1_FN396876
MMM-Eco-1-2	qnrS1	100.0	657	657	100.0	ciprofloxacin	23324..23980	contig_2	ResFinder-2.3.2	qnrS1_1_AB187515
MMM-Eco-1-2	sul1	100.0	840	840	100.0	sulfamethoxazole	110435..111274	contig_3	ResFinder-2.3.2	sul1_2_U12338
MMM-Eco-2-1	rmtC	99.76415094339622	846	848	100.0	tobramycin, isepamicin, amikacin, gentamicin, kanamycin, arbekacin, sisomicin	91274..92121	contig_4	ResFinder-2.3.2	rmtC_1_AB194779
MMM-Eco-2-1	aac(6')-Ib3	100.0	555	555	100.0	tobramycin, amikacin	86348..86902	contig_4	ResFinder-2.3.2	aac(6')-Ib3_1_X60321
MMM-Eco-2-1	blaOXA-181	100.0	798	798	100.0	imipenem, amoxicillin, cefepime, ertapenem, amoxicillin+clavulanic acid, ampicillin+clavulanic acid, meropenem, ampicillin, piperacillin, piperacillin+tazobactam	40468..41265	contig_2	ResFinder-2.3.2	blaOXA-181_1_CM004561
MMM-Eco-2-1	blaCMY-6	100.0	1146	1146	100.0	amoxicillin, cefotaxime, amoxicillin+clavulanic acid, ampicillin+clavulanic acid, ticarcillin+clavulanic acid, ampicillin, piperacillin, piperacillin+tazobactam, cefoxitin, ticarcillin, ceftazidime	58497..59642	contig_4	ResFinder-2.3.2	blaCMY-6_1_AJ011293
MMM-Eco-2-1	blaNDM-1	100.0	813	813	100.0	cefixime, temocillin, imipenem, amoxicillin, cefepime, cefotaxime, ertapenem, amoxicillin+clavulanic acid, ampicillin+clavulanic acid, meropenem, ampicillin, piperacillin, piperacillin+tazobactam, cefoxitin, ceftazidime	93326..94138	contig_4	ResFinder-2.3.2	blaNDM-1_1_FN396876
MMM-Eco-2-1	qnrS1	100.0	657	657	100.0	ciprofloxacin	33852..34508	contig_2	ResFinder-2.3.2	qnrS1_1_AB187515
MMM-Eco-2-1	sul1	99.88109393579072	840	841	100.0	sulfamethoxazole	87412..88252	contig_4	ResFinder-2.3.2	sul1_2_U12338
MMM-Eco-2-2	rmtC	100.0	846	846	100.0	tobramycin, isepamicin, amikacin, gentamicin, kanamycin, arbekacin, sisomicin	50906..51751	contig_6	ResFinder-2.3.2	rmtC_1_AB194779
MMM-Eco-2-2	aac(6')-Ib3	100.0	555	555	100.0	tobramycin, amikacin	56114..56668	contig_6	ResFinder-2.3.2	aac(6')-Ib3_1_X60321
MMM-Eco-2-2	blaOXA-181	100.0	798	798	100.0	imipenem, amoxicillin, cefepime, ertapenem, amoxicillin+clavulanic acid, ampicillin+clavulanic acid, meropenem, ampicillin, piperacillin, piperacillin+tazobactam	5493..6290	contig_3	ResFinder-2.3.2	blaOXA-181_1_CM004561
MMM-Eco-2-2	blaCMY-6	100.0	1146	1146	100.0	amoxicillin, cefotaxime, amoxicillin+clavulanic acid, ampicillin+clavulanic acid, ticarcillin+clavulanic acid, ampicillin, piperacillin, piperacillin+tazobactam, cefoxitin, ticarcillin, ceftazidime	83377..84522	contig_6	ResFinder-2.3.2	blaCMY-6_1_AJ011293
MMM-Eco-2-2	blaNDM-1	100.0	813	813	100.0	cefixime, temocillin, imipenem, amoxicillin, cefepime, cefotaxime, ertapenem, amoxicillin+clavulanic acid, ampicillin+clavulanic acid, meropenem, ampicillin, piperacillin, piperacillin+tazobactam, cefoxitin, ceftazidime	48889..49701	contig_6	ResFinder-2.3.2	blaNDM-1_1_FN396876
MMM-Eco-2-2	qnrS1	100.0	657	657	100.0	ciprofloxacin	12249..12905	contig_3	ResFinder-2.3.2	qnrS1_1_AB187515
MMM-Eco-2-2	sul1	100.0	840	840	100.0	sulfamethoxazole	54765..55604	contig_6	ResFinder-2.3.2	sul1_2_U12338
MMM-Eco-3-1	rmtC	100.0	846	846	100.0	tobramycin, isepamicin, amikacin, gentamicin, kanamycin, arbekacin, sisomicin	38510..39355	contig_2	ResFinder-2.3.2	rmtC_1_AB194779
MMM-Eco-3-1	aac(6')-Ib3	100.0	555	555	100.0	tobramycin, amikacin	43718..44272	contig_2	ResFinder-2.3.2	aac(6')-Ib3_1_X60321
MMM-Eco-3-1	blaCMY-6	100.0	1146	1146	100.0	amoxicillin, cefotaxime, amoxicillin+clavulanic acid, ampicillin+clavulanic acid, ticarcillin+clavulanic acid, ampicillin, piperacillin, piperacillin+tazobactam, cefoxitin, ticarcillin, ceftazidime	70984..72129	contig_2	ResFinder-2.3.2	blaCMY-6_1_AJ011293
MMM-Eco-3-1	blaNDM-1	100.0	813	813	100.0	cefixime, temocillin, imipenem, amoxicillin, cefepime, cefotaxime, ertapenem, amoxicillin+clavulanic acid, ampicillin+clavulanic acid, meropenem, ampicillin, piperacillin, piperacillin+tazobactam, cefoxitin, ceftazidime	36493..37305	contig_2	ResFinder-2.3.2	blaNDM-1_1_FN396876
MMM-Eco-3-1	blaOXA-181	100.0	798	798	100.0	imipenem, amoxicillin, cefepime, ertapenem, amoxicillin+clavulanic acid, ampicillin+clavulanic acid, meropenem, ampicillin, piperacillin, piperacillin+tazobactam	6601..7398	contig_5	ResFinder-2.3.2	blaOXA-181_1_CM004561
MMM-Eco-3-1	qnrS10	100.0	657	642	97.71689497716895	ciprofloxacin	1..642	contig_5	ResFinder-2.3.2	qnrS10_1_JN836269
MMM-Eco-3-1	qnrS1	100.0	657	642	97.71689497716895	ciprofloxacin	1..642	contig_5	ResFinder-2.3.2	qnrS1_1_AB187515
MMM-Eco-3-1	sul1	100.0	840	840	100.0	sulfamethoxazole	42369..43208	contig_2	ResFinder-2.3.2	sul1_2_U12338
MMM-Eco-3-2	rmtC	100.0	846	846	100.0	tobramycin, isepamicin, amikacin, gentamicin, kanamycin, arbekacin, sisomicin	14904..15749	contig_2	ResFinder-2.3.2	rmtC_1_AB194779
MMM-Eco-3-2	aac(6')-Ib3	100.0	555	555	100.0	tobramycin, amikacin	9987..10541	contig_2	ResFinder-2.3.2	aac(6')-Ib3_1_X60321
MMM-Eco-3-2	blaCMY-6	100.0	1146	1146	100.0	amoxicillin, cefotaxime, amoxicillin+clavulanic acid, ampicillin+clavulanic acid, ticarcillin+clavulanic acid, ampicillin, piperacillin, piperacillin+tazobactam, cefoxitin, ticarcillin, ceftazidime	106511..107656	contig_2	ResFinder-2.3.2	blaCMY-6_1_AJ011293
MMM-Eco-3-2	blaNDM-1	100.0	813	813	100.0	cefixime, temocillin, imipenem, amoxicillin, cefepime, cefotaxime, ertapenem, amoxicillin+clavulanic acid, ampicillin+clavulanic acid, meropenem, ampicillin, piperacillin, piperacillin+tazobactam, cefoxitin, ceftazidime	16954..17766	contig_2	ResFinder-2.3.2	blaNDM-1_1_FN396876
MMM-Eco-3-2	blaOXA-181	100.0	798	798	100.0	imipenem, amoxicillin, cefepime, ertapenem, amoxicillin+clavulanic acid, ampicillin+clavulanic acid, meropenem, ampicillin, piperacillin, piperacillin+tazobactam	3064..3861	contig_7	ResFinder-2.3.2	blaOXA-181_1_CM004561
MMM-Eco-3-2	qnrS1	100.0	657	657	100.0	ciprofloxacin	9820..10476	contig_7	ResFinder-2.3.2	qnrS1_1_AB187515
MMM-Eco-3-2	sul1	100.0	840	840	100.0	sulfamethoxazole	11051..11890	contig_2	ResFinder-2.3.2	sul1_2_U12338
Enterococcus faecalis (Efa)
MMM-Efa-1-1	aac(6')-aph(2'')	100.0	1440	1440	100.0	netilmicin, tobramycin, isepamicin, amikacin, gentamicin, streptomycin, kanamycin, dibekacin, fortimicin	34919..36358	contig_1	ResFinder-2.3.2	aac(6')-aph(2'')_1_M13771
MMM-Efa-1-1	lsa(A)	98.53039412157648	1497	1497	100.0	dalfopristin, virginiamycin m, pristinamycin iia, clindamycin, lincomycin	2031702..2033198	contig_1	ResFinder-2.3.2	lsa(A)_3_AY737526
MMM-Efa-1-1	erm(B)	100.0	738	738	100.0	pristinamycin ia, quinupristin, clindamycin, virginiamycin s, erythromycin, lincomycin	15354..16091	contig_2	ResFinder-2.3.2	erm(B)_10_U86375
MMM-Efa-1-1	erm(B)	100.0	738	738	100.0	pristinamycin ia, quinupristin, clindamycin, virginiamycin s, erythromycin, lincomycin	54..791	contig_3	ResFinder-2.3.2	erm(B)_12_U18931
MMM-Efa-1-1	erm(B)	100.0	738	738	100.0	pristinamycin ia, quinupristin, clindamycin, virginiamycin s, erythromycin, lincomycin	26816..27553	contig_4	ResFinder-2.3.2	erm(B)_12_U18931
MMM-Efa-1-1	cat(pC221)	97.68518518518519	648	648	100.0	chloramphenicol	22761..23408	contig_4	ResFinder-2.3.2	cat(pC221)_1_X02529
MMM-Efa-1-1	tet(M)	100.0	1920	1920	100.0	tetracycline, minocycline, doxycycline	2197437..2199356	contig_1	ResFinder-2.3.2	tet(M)_13_AM990992
MMM-Efa-1-1	tet(M)	100.0	1920	1920	100.0	tetracycline, minocycline, doxycycline	2512358..2514277	contig_1	ResFinder-2.3.2	tet(M)_13_AM990992
MMM-Efa-1-1	VanHBX	98.54294478527608	2607	2608	99.96164173379364	vancomycin	3108713..3111319	contig_1	ResFinder-2.3.2	VanHBX_1_AF192329
MMM-Efa-1-2	aac(6')-aph(2'')	100.0	1440	1440	100.0	netilmicin, tobramycin, isepamicin, amikacin, gentamicin, streptomycin, kanamycin, dibekacin, fortimicin	1723..3162	contig_1	ResFinder-2.3.2	aac(6')-aph(2'')_1_M13771
MMM-Efa-1-2	lsa(A)	98.53039412157648	1497	1497	100.0	dalfopristin, virginiamycin m, pristinamycin iia, clindamycin, lincomycin	1998503..1999999	contig_1	ResFinder-2.3.2	lsa(A)_3_AY737526
MMM-Efa-1-2	erm(B)	100.0	738	738	100.0	pristinamycin ia, quinupristin, clindamycin, virginiamycin s, erythromycin, lincomycin	57015..57752	contig_12	ResFinder-2.3.2	erm(B)_12_U18931
MMM-Efa-1-2	erm(B)	100.0	738	738	100.0	pristinamycin ia, quinupristin, clindamycin, virginiamycin s, erythromycin, lincomycin	14018..14755	contig_2	ResFinder-2.3.2	erm(B)_10_U86375
MMM-Efa-1-2	cat(pC221)	97.68518518518519	648	648	100.0	chloramphenicol	61160..61807	contig_12	ResFinder-2.3.2	cat(pC221)_1_X02529
MMM-Efa-1-2	tet(M)	100.0	1920	1920	100.0	tetracycline, minocycline, doxycycline	2164238..2166157	contig_1	ResFinder-2.3.2	tet(M)_13_AM990992
MMM-Efa-1-2	tet(M)	100.0	1920	1920	100.0	tetracycline, minocycline, doxycycline	2479159..2481078	contig_1	ResFinder-2.3.2	tet(M)_13_AM990992
MMM-Efa-1-2	VanHBX	98.54294478527608	2607	2608	99.96164173379364	vancomycin	3075513..3078119	contig_1	ResFinder-2.3.2	VanHBX_1_AF192329
MMM-Efa-2-1	aac(6')-aph(2'')	100.0	1440	1440	100.0	netilmicin, tobramycin, isepamicin, amikacin, gentamicin, streptomycin, kanamycin, dibekacin, fortimicin	198751..200190	contig_1	ResFinder-2.3.2	aac(6')-aph(2'')_1_M13771
MMM-Efa-2-1	erm(B)	100.0	738	738	100.0	pristinamycin ia, quinupristin, clindamycin, virginiamycin s, erythromycin, lincomycin	53886..54623	contig_3	ResFinder-2.3.2	erm(B)_12_U18931
MMM-Efa-2-1	erm(B)	100.0	738	738	100.0	pristinamycin ia, quinupristin, clindamycin, virginiamycin s, erythromycin, lincomycin	34264..35001	contig_4	ResFinder-2.3.2	erm(B)_10_U86375
MMM-Efa-2-1	lsa(A)	98.53039412157648	1497	1497	100.0	dalfopristin, virginiamycin m, pristinamycin iia, clindamycin, lincomycin	1648529..1650025	contig_5	ResFinder-2.3.2	lsa(A)_3_AY737526
MMM-Efa-2-1	cat(pC221)	97.68518518518519	648	648	100.0	chloramphenicol	58031..58678	contig_3	ResFinder-2.3.2	cat(pC221)_1_X02529
MMM-Efa-2-1	tet(M)	100.0	1920	1920	100.0	tetracycline, minocycline, doxycycline	1173..3092	contig_11	ResFinder-2.3.2	tet(M)_13_AM990992
MMM-Efa-2-1	tet(M)	100.0	1920	1920	100.0	tetracycline, minocycline, doxycycline	1814262..1816181	contig_5	ResFinder-2.3.2	tet(M)_13_AM990992
MMM-Efa-2-1	VanHBX	98.54294478527608	2607	2608	99.96164173379364	vancomycin	86677..89283	contig_1	ResFinder-2.3.2	VanHBX_1_AF192329
MMM-Efa-2-2	aac(6')-aph(2'')	100.0	1440	1440	100.0	netilmicin, tobramycin, isepamicin, amikacin, gentamicin, streptomycin, kanamycin, dibekacin, fortimicin	2479286..2480725	contig_1	ResFinder-2.3.2	aac(6')-aph(2'')_1_M13771
MMM-Efa-2-2	lsa(A)	98.53039412157648	1497	1497	100.0	dalfopristin, virginiamycin m, pristinamycin iia, clindamycin, lincomycin	482453..483949	contig_1	ResFinder-2.3.2	lsa(A)_3_AY737526
MMM-Efa-2-2	erm(B)	100.0	738	738	100.0	pristinamycin ia, quinupristin, clindamycin, virginiamycin s, erythromycin, lincomycin	50852..51589	contig_5	ResFinder-2.3.2	erm(B)_10_U86375
MMM-Efa-2-2	erm(B)	100.0	738	738	100.0	pristinamycin ia, quinupristin, clindamycin, virginiamycin s, erythromycin, lincomycin	40080..40817	contig_6	ResFinder-2.3.2	erm(B)_12_U18931
MMM-Efa-2-2	cat(pC221)	97.68518518518519	648	648	100.0	chloramphenicol	44225..44872	contig_6	ResFinder-2.3.2	cat(pC221)_1_X02529
MMM-Efa-2-2	tet(M)	100.0	1920	1920	100.0	tetracycline, minocycline, doxycycline	316294..318213	contig_1	ResFinder-2.3.2	tet(M)_13_AM990992
MMM-Efa-2-2	tet(M)	100.0	1920	1920	100.0	tetracycline, minocycline, doxycycline	1374..3293	contig_1	ResFinder-2.3.2	tet(M)_13_AM990992
MMM-Efa-2-2	VanHBX	98.54294478527608	2607	2608	99.96164173379364	vancomycin	2590192..2592798	contig_1	ResFinder-2.3.2	VanHBX_1_AF192329
MMM-Efa-3-1	aac(6')-aph(2'')	100.0	1440	1440	100.0	netilmicin, tobramycin, isepamicin, amikacin, gentamicin, streptomycin, kanamycin, dibekacin, fortimicin	2879429..2880868	contig_4	ResFinder-2.3.2	aac(6')-aph(2'')_1_M13771
MMM-Efa-3-1	erm(B)	100.0	738	738	100.0	pristinamycin ia, quinupristin, clindamycin, virginiamycin s, erythromycin, lincomycin	68139..68876	contig_1	ResFinder-2.3.2	erm(B)_10_U86375
MMM-Efa-3-1	erm(B)	100.0	738	738	100.0	pristinamycin ia, quinupristin, clindamycin, virginiamycin s, erythromycin, lincomycin	65876..66613	contig_2	ResFinder-2.3.2	erm(B)_12_U18931
MMM-Efa-3-1	lsa(A)	98.53039412157648	1497	1497	100.0	dalfopristin, virginiamycin m, pristinamycin iia, clindamycin, lincomycin	882602..884098	contig_4	ResFinder-2.3.2	lsa(A)_3_AY737526
MMM-Efa-3-1	cat(pC221)	97.68518518518519	648	648	100.0	chloramphenicol	70021..70668	contig_2	ResFinder-2.3.2	cat(pC221)_1_X02529
MMM-Efa-3-1	tet(M)	100.0	1920	1920	100.0	tetracycline, minocycline, doxycycline	716443..718362	contig_4	ResFinder-2.3.2	tet(M)_13_AM990992
MMM-Efa-3-1	tet(M)	100.0	1920	1920	100.0	tetracycline, minocycline, doxycycline	401522..403441	contig_4	ResFinder-2.3.2	tet(M)_13_AM990992
MMM-Efa-3-1	VanHBX	98.54294478527608	2607	2608	99.96164173379364	vancomycin	2990349..2992955	contig_4	ResFinder-2.3.2	VanHBX_1_AF192329
MMM-Efa-3-2	aac(6')-aph(2'')	100.0	1440	1440	100.0	netilmicin, tobramycin, isepamicin, amikacin, gentamicin, streptomycin, kanamycin, dibekacin, fortimicin	60736..62175	contig_2	ResFinder-2.3.2	aac(6')-aph(2'')_1_M13771
MMM-Efa-3-2	erm(B)	100.0	738	738	100.0	pristinamycin ia, quinupristin, clindamycin, virginiamycin s, erythromycin, lincomycin	61162..61899	contig_1	ResFinder-2.3.2	erm(B)_12_U18931
MMM-Efa-3-2	lsa(A)	98.53039412157648	1497	1497	100.0	dalfopristin, virginiamycin m, pristinamycin iia, clindamycin, lincomycin	2057516..2059012	contig_2	ResFinder-2.3.2	lsa(A)_3_AY737526
MMM-Efa-3-2	erm(B)	100.0	738	738	100.0	pristinamycin ia, quinupristin, clindamycin, virginiamycin s, erythromycin, lincomycin	34266..35003	contig_7	ResFinder-2.3.2	erm(B)_10_U86375
MMM-Efa-3-2	cat(pC221)	97.68518518518519	648	648	100.0	chloramphenicol	65307..65954	contig_1	ResFinder-2.3.2	cat(pC221)_1_X02529
MMM-Efa-3-2	tet(M)	100.0	1920	1920	100.0	tetracycline, minocycline, doxycycline	2223251..2225170	contig_2	ResFinder-2.3.2	tet(M)_13_AM990992
MMM-Efa-3-2	tet(M)	100.0	1920	1920	100.0	tetracycline, minocycline, doxycycline	2538172..2540091	contig_2	ResFinder-2.3.2	tet(M)_13_AM990992
MMM-Efa-3-2	VanHBX	98.54294478527608	2607	2608	99.96164173379364	vancomycin	3134527..3137133	contig_2	ResFinder-2.3.2	VanHBX_1_AF192329
Staphylococcus hominis (Sho)
MMM-Sho-1-1	aadD	100	762	762	100	tobramycin, amikacin	23479..24240	contig_32	ResFinder-2.3.2	aadD_2_M19465
MMM-Sho-1-1	aadD	100	762	762	100	tobramycin, amikacin	52997..53758	contig_32	ResFinder-2.3.2	aadD_2_M19465
MMM-Sho-1-1	blaZ	100	846	846	100	ampicillin, amoxicillin, penicillin, piperacillin	21609..22454	contig_32	ResFinder-2.3.2	blaZ_5_AJ302698
MMM-Sho-1-1	blaZ	100	846	846	100	ampicillin, amoxicillin, penicillin, piperacillin	51127..51972	contig_32	ResFinder-2.3.2	blaZ_5_AJ302698
MMM-Sho-1-1	fusB	100	642	642	100	fusidic acid	29955..30596	contig_32	ResFinder-2.3.2	fusB_1_AY373761
MMM-Sho-1-1	fusB	100	642	642	100	fusidic acid	437..1078	contig_32	ResFinder-2.3.2	fusB_1_AY373761
MMM-Sho-1-1	tet(K)	100	1380	1380	100	tetracycline, doxycycline	34047..35426	contig_32	ResFinder-2.3.2	tet(K)_1_U38656
MMM-Sho-1-1	tet(K)	100	1380	1380	100	tetracycline, doxycycline	4529..5908	contig_32	ResFinder-2.3.2	tet(K)_1_U38656
MMM-Sho-1-1	bleO	100	399	399	100	bleomycin	24463..24861	contig_32	ResFinder-2.3.2	bleO_1_AF051917
MMM-Sho-1-1	bleO	100	399	399	100	bleomycin	53981..54379	contig_32	ResFinder-2.3.2	bleO_1_AF051917
MMM-Sho-1-2	aadD	99.651	771	573	74.3191	tobramycin, amikacin	58460..59032	contig_3	ResFinder-2.3.2	aadD_1_AF181950
MMM-Sho-1-2	aadD	100	771	198	25.6809	tobramycin, amikacin	1..198	contig_3	ResFinder-2.3.2	aadD_1_AF181950
MMM-Sho-1-2	aadD	100	762	762	100	tobramycin, amikacin	28953..29714	contig_3	ResFinder-2.3.2	aadD_2_M19465
MMM-Sho-1-2	blaZ	100	846	846	100	ampicillin, amoxicillin, penicillin, piperacillin	27083..27928	contig_3	ResFinder-2.3.2	blaZ_5_AJ302698
MMM-Sho-1-2	blaZ	100	846	846	100	ampicillin, amoxicillin, penicillin, piperacillin	56599..57444	contig_3	ResFinder-2.3.2	blaZ_5_AJ302698
MMM-Sho-1-2	fusB	100	642	642	100	fusidic acid	35429..36070	contig_3	ResFinder-2.3.2	fusB_1_AY373761
MMM-Sho-1-2	fusB	100	642	642	100	fusidic acid	5913..6554	contig_3	ResFinder-2.3.2	fusB_1_AY373761
MMM-Sho-1-2	tet(K)	100	1380	1380	100	tetracycline, doxycycline	39521..40900	contig_3	ResFinder-2.3.2	tet(K)_1_U38656
MMM-Sho-1-2	tet(K)	100	1380	1380	100	tetracycline, doxycycline	10005..11384	contig_3	ResFinder-2.3.2	tet(K)_1_U38656
MMM-Sho-1-2	bleO	100	399	399	100	bleomycin	421..819	contig_3	ResFinder-2.3.2	bleO_1_AF051917
MMM-Sho-1-2	bleO	100	399	399	100	bleomycin	29937..30335	contig_3	ResFinder-2.3.2	bleO_1_AF051917
MMM-Sho-2-1	aadD	100	762	762	100	tobramycin, amikacin	15919..16680	contig_30	ResFinder-2.3.2	aadD_2_M19465
MMM-Sho-2-1	blaZ	100	846	846	100	ampicillin, amoxicillin, penicillin, piperacillin	14049..14894	contig_30	ResFinder-2.3.2	blaZ_5_AJ302698
MMM-Sho-2-1	fusB	100	642	642	100	fusidic acid	22395..23036	contig_30	ResFinder-2.3.2	fusB_1_AY373761
MMM-Sho-2-1	tet(K)	100	1380	1380	100	tetracycline, doxycycline	26487..27866	contig_30	ResFinder-2.3.2	tet(K)_1_U38656
MMM-Sho-2-1	bleO	100	399	399	100	bleomycin	16903..17301	contig_30	ResFinder-2.3.2	bleO_1_AF051917
MMM-Sho-2-2	aadD	100	762	762	100	tobramycin, amikacin	29625..30386	contig_5	ResFinder-2.3.2	aadD_2_M19465
MMM-Sho-2-2	aadD	100	762	762	100	tobramycin, amikacin	108..869	contig_5	ResFinder-2.3.2	aadD_2_M19465
MMM-Sho-2-2	blaZ	100	846	846	100	ampicillin, amoxicillin, penicillin, piperacillin	31411..32256	contig_5	ResFinder-2.3.2	blaZ_5_AJ302698
MMM-Sho-2-2	blaZ	100	846	846	100	ampicillin, amoxicillin, penicillin, piperacillin	1894..2739	contig_5	ResFinder-2.3.2	blaZ_5_AJ302698
MMM-Sho-2-2	fusB	100	642	642	100	fusidic acid	23269..23910	contig_5	ResFinder-2.3.2	fusB_1_AY373761
MMM-Sho-2-2	fusB	100	642	642	100	fusidic acid	52787..53428	contig_5	ResFinder-2.3.2	fusB_1_AY373761
MMM-Sho-2-2	tet(K)	100	1380	1380	100	tetracycline, doxycycline	18439..19818	contig_5	ResFinder-2.3.2	tet(K)_1_U38656
MMM-Sho-2-2	tet(K)	100	1380	1380	100	tetracycline, doxycycline	47957..49336	contig_5	ResFinder-2.3.2	tet(K)_1_U38656
MMM-Sho-2-2	bleO	100	399	399	100	bleomycin	58522..58920	contig_5	ResFinder-2.3.2	bleO_1_AF051917
MMM-Sho-2-2	bleO	100	399	399	100	bleomycin	29004..29402	contig_5	ResFinder-2.3.2	bleO_1_AF051917
MMM-Sho-3-1	aadD	100	762	762	100	tobramycin, amikacin	4901..5662	contig_12	ResFinder-2.3.2	aadD_2_M19465
MMM-Sho-3-1	blaZ	100	846	846	100	ampicillin, amoxicillin, penicillin, piperacillin	3031..3876	contig_12	ResFinder-2.3.2	blaZ_5_AJ302698
MMM-Sho-3-1	fusB	100	642	642	100	fusidic acid	11377..12018	contig_12	ResFinder-2.3.2	fusB_1_AY373761
MMM-Sho-3-1	tet(K)	100	1380	1380	100	tetracycline, doxycycline	15469..16848	contig_12	ResFinder-2.3.2	tet(K)_1_U38656
MMM-Sho-3-1	bleO	100	399	399	100	bleomycin	5885..6283	contig_12	ResFinder-2.3.2	bleO_1_AF051917
MMM-Sho-3-2	aadD	100	762	762	100	tobramycin, amikacin	21443..22204	contig_12	ResFinder-2.3.2	aadD_2_M19465
MMM-Sho-3-2	blaZ	100	846	846	100	ampicillin, amoxicillin, penicillin, piperacillin	19573..20418	contig_12	ResFinder-2.3.2	blaZ_5_AJ302698
MMM-Sho-3-2	fusB	100	642	642	100	fusidic acid	27919..28560	contig_12	ResFinder-2.3.2	fusB_1_AY373761
MMM-Sho-3-2	tet(K)	100	1380	1380	100	tetracycline, doxycycline	2495..3874	contig_12	ResFinder-2.3.2	tet(K)_1_U38656
MMM-Sho-3-2	bleO	100	399	399	100	bleomycin	22427..22825	contig_12	ResFinder-2.3.2	bleO_1_AF051917
MagMAX Viral/Pathogen Ultra Nucleic Acid Isolation kit
Sample ID	Resistance gene	% Identity	Ref gene length	Alignment length	% Coverage	Predicted phenotypes	Position in contig	Contig ID	Ref ID	Ref accession number
Campylobacter coli (Cco)
Escherichia coli (Eco)
MMV-Eco-1-1	rmtC	99.52830188679245	846	848	100.0	tobramycin, isepamicin, amikacin, gentamicin, kanamycin, arbekacin, sisomicin	93235..94082	contig_9	ResFinder-2.3.2	rmtC_1_AB194779
MMV-Eco-1-1	aac(6')-Ib3	100.0	555	555	100.0	tobramycin, amikacin	88318..88872	contig_9	ResFinder-2.3.2	aac(6')-Ib3_1_X60321
MMV-Eco-1-1	blaOXA-181	100.0	798	798	100.0	imipenem, amoxicillin, cefepime, ertapenem, amoxicillin+clavulanic acid, ampicillin+clavulanic acid, meropenem, ampicillin, piperacillin, piperacillin+tazobactam	43870..44667	contig_30	ResFinder-2.3.2	blaOXA-181_1_CM004561
MMV-Eco-1-1	blaCMY-6	100.0	1146	1146	100.0	amoxicillin, cefotaxime, amoxicillin+clavulanic acid, ampicillin+clavulanic acid, ticarcillin+clavulanic acid, ampicillin, piperacillin, piperacillin+tazobactam, cefoxitin, ticarcillin, ceftazidime	60459..61604	contig_9	ResFinder-2.3.2	blaCMY-6_1_AJ011293
MMV-Eco-1-1	blaNDM-1	100.0	813	813	100.0	cefixime, temocillin, imipenem, amoxicillin, cefepime, cefotaxime, ertapenem, amoxicillin+clavulanic acid, ampicillin+clavulanic acid, meropenem, ampicillin, piperacillin, piperacillin+tazobactam, cefoxitin, ceftazidime	95287..96099	contig_9	ResFinder-2.3.2	blaNDM-1_1_FN396876
MMV-Eco-1-1	qnrS1	100.0	657	657	100.0	ciprofloxacin	37255..37911	contig_30	ResFinder-2.3.2	qnrS1_1_AB187515
MMV-Eco-1-1	sul1	100.0	840	840	100.0	sulfamethoxazole	89382..90221	contig_9	ResFinder-2.3.2	sul1_2_U12338
MMV-Eco-1-2	rmtC	100.0	846	846	100.0	tobramycin, isepamicin, amikacin, gentamicin, kanamycin, arbekacin, sisomicin	98532..99377	contig_3	ResFinder-2.3.2	rmtC_1_AB194779
MMV-Eco-1-2	aac(6')-Ib3	100.0	555	555	100.0	tobramycin, amikacin	93615..94169	contig_3	ResFinder-2.3.2	aac(6')-Ib3_1_X60321
MMV-Eco-1-2	blaOXA-181	100.0	798	798	100.0	imipenem, amoxicillin, cefepime, ertapenem, amoxicillin+clavulanic acid, ampicillin+clavulanic acid, meropenem, ampicillin, piperacillin, piperacillin+tazobactam	43871..44668	contig_1	ResFinder-2.3.2	blaOXA-181_1_CM004561
MMV-Eco-1-2	blaCMY-6	100.0	1146	1146	100.0	amoxicillin, cefotaxime, amoxicillin+clavulanic acid, ampicillin+clavulanic acid, ticarcillin+clavulanic acid, ampicillin, piperacillin, piperacillin+tazobactam, cefoxitin, ticarcillin, ceftazidime	65758..66903	contig_3	ResFinder-2.3.2	blaCMY-6_1_AJ011293
MMV-Eco-1-2	blaNDM-1	100.0	813	813	100.0	cefixime, temocillin, imipenem, amoxicillin, cefepime, cefotaxime, ertapenem, amoxicillin+clavulanic acid, ampicillin+clavulanic acid, meropenem, ampicillin, piperacillin, piperacillin+tazobactam, cefoxitin, ceftazidime	100582..101394	contig_3	ResFinder-2.3.2	blaNDM-1_1_FN396876
MMV-Eco-1-2	qnrS1	100.0	657	657	100.0	ciprofloxacin	37256..37912	contig_1	ResFinder-2.3.2	qnrS1_1_AB187515
MMV-Eco-1-2	sul1	100.0	840	840	100.0	sulfamethoxazole	94679..95518	contig_3	ResFinder-2.3.2	sul1_2_U12338
MMV-Eco-2-1	blaOXA-232	98.6232790988736	798	799	99.24812030075188	amoxicillin, amoxicillin+clavulanic acid, ampicillin+clavulanic acid, ampicillin, piperacillin, piperacillin+tazobactam	37209..38001	contig_17	ResFinder-2.3.2	blaOXA-232_1_JX423831
MMV-Eco-2-1	blaOXA-181	98.6232790988736	798	799	99.24812030075188	imipenem, amoxicillin, cefepime, ertapenem, amoxicillin+clavulanic acid, ampicillin+clavulanic acid, meropenem, ampicillin, piperacillin, piperacillin+tazobactam	37209..38001	contig_17	ResFinder-2.3.2	blaOXA-181_1_CM004561
MMV-Eco-2-1	qnrS1	99.84802431610942	657	658	100.0	ciprofloxacin	30592..31249	contig_17	ResFinder-2.3.2	qnrS1_1_AB187515
MMV-Eco-3-1	rmtC	99.88179669030734	846	846	100.0	tobramycin, isepamicin, amikacin, gentamicin, kanamycin, arbekacin, sisomicin	100559..101404	contig_58	ResFinder-2.3.2	rmtC_1_AB194779
MMV-Eco-3-1	aac(6')-Ib3	100.0	555	555	100.0	tobramycin, amikacin	105767..106321	contig_58	ResFinder-2.3.2	aac(6')-Ib3_1_X60321
MMV-Eco-3-1	blaOXA-181	100.0	798	798	100.0	imipenem, amoxicillin, cefepime, ertapenem, amoxicillin+clavulanic acid, ampicillin+clavulanic acid, meropenem, ampicillin, piperacillin, piperacillin+tazobactam	43872..44669	contig_23	ResFinder-2.3.2	blaOXA-181_1_CM004561
MMV-Eco-3-1	blaCMY-6	99.9128160418483	1146	1147	100.0	amoxicillin, cefotaxime, amoxicillin+clavulanic acid, ampicillin+clavulanic acid, ticarcillin+clavulanic acid, ampicillin, piperacillin, piperacillin+tazobactam, cefoxitin, ticarcillin, ceftazidime	8648..9794	contig_58	ResFinder-2.3.2	blaCMY-6_1_AJ011293
MMV-Eco-3-1	blaNDM-1	100.0	813	813	100.0	cefixime, temocillin, imipenem, amoxicillin, cefepime, cefotaxime, ertapenem, amoxicillin+clavulanic acid, ampicillin+clavulanic acid, meropenem, ampicillin, piperacillin, piperacillin+tazobactam, cefoxitin, ceftazidime	98542..99354	contig_58	ResFinder-2.3.2	blaNDM-1_1_FN396876
MMV-Eco-3-1	qnrS1	100.0	657	657	100.0	ciprofloxacin	37257..37913	contig_23	ResFinder-2.3.2	qnrS1_1_AB187515
MMV-Eco-3-1	sul1	100.0	840	840	100.0	sulfamethoxazole	104418..105257	contig_58	ResFinder-2.3.2	sul1_2_U12338
MMV-Eco-3-2	rmtC	100.0	846	846	100.0	tobramycin, isepamicin, amikacin, gentamicin, kanamycin, arbekacin, sisomicin	9106..9951	contig_19	ResFinder-2.3.2	rmtC_1_AB194779
MMV-Eco-3-2	aac(6')-Ib3	100.0	555	555	100.0	tobramycin, amikacin	14314..14868	contig_19	ResFinder-2.3.2	aac(6')-Ib3_1_X60321
MMV-Eco-3-2	blaOXA-181	100.0	798	798	100.0	imipenem, amoxicillin, cefepime, ertapenem, amoxicillin+clavulanic acid, ampicillin+clavulanic acid, meropenem, ampicillin, piperacillin, piperacillin+tazobactam	6812..7609	contig_14	ResFinder-2.3.2	blaOXA-181_1_CM004561
MMV-Eco-3-2	blaCMY-6	100.0	1146	1146	100.0	amoxicillin, cefotaxime, amoxicillin+clavulanic acid, ampicillin+clavulanic acid, ticarcillin+clavulanic acid, ampicillin, piperacillin, piperacillin+tazobactam, cefoxitin, ticarcillin, ceftazidime	41580..42725	contig_19	ResFinder-2.3.2	blaCMY-6_1_AJ011293
MMV-Eco-3-2	blaNDM-1	100.0	813	813	100.0	cefixime, temocillin, imipenem, amoxicillin, cefepime, cefotaxime, ertapenem, amoxicillin+clavulanic acid, ampicillin+clavulanic acid, meropenem, ampicillin, piperacillin, piperacillin+tazobactam, cefoxitin, ceftazidime	7089..7901	contig_19	ResFinder-2.3.2	blaNDM-1_1_FN396876
MMV-Eco-3-2	qnrS1	100.0	657	657	100.0	ciprofloxacin	13568..14224	contig_14	ResFinder-2.3.2	qnrS1_1_AB187515
MMV-Eco-3-2	sul1	100.0	840	840	100.0	sulfamethoxazole	12965..13804	contig_19	ResFinder-2.3.2	sul1_2_U12338
Enterococcus faecalis (Efa)
MMV-Efa-1-1	aac(6')-aph(2'')	100.0	1440	1440	100.0	netilmicin, tobramycin, isepamicin, amikacin, gentamicin, streptomycin, kanamycin, dibekacin, fortimicin	52424..53863	contig_8	ResFinder-2.3.2	aac(6')-aph(2'')_1_M13771
MMV-Efa-1-1	lsa(A)	98.53039412157648	1497	1497	100.0	dalfopristin, virginiamycin m, pristinamycin iia, clindamycin, lincomycin	166199..167695	contig_11	ResFinder-2.3.2	lsa(A)_3_AY737526
MMV-Efa-1-1	erm(B)	100.0	738	738	100.0	pristinamycin ia, quinupristin, clindamycin, virginiamycin s, erythromycin, lincomycin	35147..35884	contig_23	ResFinder-2.3.2	erm(B)_10_U86375
MMV-Efa-1-1	erm(B)	100.0	738	738	100.0	pristinamycin ia, quinupristin, clindamycin, virginiamycin s, erythromycin, lincomycin	6864..7601	contig_27	ResFinder-2.3.2	erm(B)_12_U18931
MMV-Efa-1-1	cat(pC221)	97.68518518518519	648	648	100.0	chloramphenicol	11009..11656	contig_27	ResFinder-2.3.2	cat(pC221)_1_X02529
MMV-Efa-1-1	tet(M)	100.0	1920	1920	100.0	tetracycline, minocycline, doxycycline	25..1944	contig_10	ResFinder-2.3.2	tet(M)_13_AM990992
MMV-Efa-1-1	tet(M)	99.79188345473466	1920	1922	100.0	tetracycline, minocycline, doxycycline	314946..316867	contig_10	ResFinder-2.3.2	tet(M)_13_AM990992
MMV-Efa-1-1	tet(M)	100.0	1920	1920	100.0	tetracycline, minocycline, doxycycline	38..1957	contig_11	ResFinder-2.3.2	tet(M)_13_AM990992
MMV-Efa-1-1	tet(M)	100.0	1920	1920	100.0	tetracycline, minocycline, doxycycline	7442..9361	contig_5	ResFinder-2.3.2	tet(M)_13_AM990992
MMV-Efa-1-1	VanHBX	98.54294478527608	2607	2608	99.96164173379364	vancomycin	39286..41892	contig_33	ResFinder-2.3.2	VanHBX_1_AF192329
MMV-Efa-1-2	aac(6')-aph(2'')	100.0	1440	1440	100.0	netilmicin, tobramycin, isepamicin, amikacin, gentamicin, streptomycin, kanamycin, dibekacin, fortimicin	69198..70637	contig_4	ResFinder-2.3.2	aac(6')-aph(2'')_1_M13771
MMV-Efa-1-2	lsa(A)	98.53039412157648	1497	1497	100.0	dalfopristin, virginiamycin m, pristinamycin iia, clindamycin, lincomycin	69272..70768	contig_18	ResFinder-2.3.2	lsa(A)_3_AY737526
MMV-Efa-1-2	erm(B)	100.0	738	738	100.0	pristinamycin ia, quinupristin, clindamycin, virginiamycin s, erythromycin, lincomycin	342..1079	contig_5	ResFinder-2.3.2	erm(B)_12_U18931
MMV-Efa-1-2	erm(B)	100.0	738	738	100.0	pristinamycin ia, quinupristin, clindamycin, virginiamycin s, erythromycin, lincomycin	68141..68878	contig_6	ResFinder-2.3.2	erm(B)_10_U86375
MMV-Efa-1-2	erm(B)	100.0	738	738	100.0	pristinamycin ia, quinupristin, clindamycin, virginiamycin s, erythromycin, lincomycin	26777..27514	contig_7	ResFinder-2.3.2	erm(B)_12_U18931
MMV-Efa-1-2	cat(pC221)	97.68518518518519	648	648	100.0	chloramphenicol	22722..23369	contig_7	ResFinder-2.3.2	cat(pC221)_1_X02529
MMV-Efa-1-2	tet(M)	100.0	1920	1862	96.97916666666667	tetracycline, minocycline, doxycycline	1..1862	contig_26	ResFinder-2.3.2	tet(M)_13_AM990992
MMV-Efa-1-2	tet(M)	100.0	1920	1767	92.03125	tetracycline, minocycline, doxycycline	1..1767	contig_38	ResFinder-2.3.2	tet(M)_13_AM990992
MMV-Efa-1-2	tet(M)	100.0	1920	1920	100.0	tetracycline, minocycline, doxycycline	44..1963	contig_41	ResFinder-2.3.2	tet(M)_13_AM990992
MMV-Efa-1-2	VanHBX	98.54294478527608	2607	2608	99.96164173379364	vancomycin	193612..196218	contig_10	ResFinder-2.3.2	VanHBX_1_AF192329
MMV-Efa-2-1	aac(6')-aph(2'')	100.0	1440	1440	100.0	netilmicin, tobramycin, isepamicin, amikacin, gentamicin, streptomycin, kanamycin, dibekacin, fortimicin	54554..55993	contig_5	ResFinder-2.3.2	aac(6')-aph(2'')_1_M13771
MMV-Efa-2-1	erm(B)	100.0	738	738	100.0	pristinamycin ia, quinupristin, clindamycin, virginiamycin s, erythromycin, lincomycin	92351..93088	contig_2	ResFinder-2.3.2	erm(B)_12_U18931
MMV-Efa-2-1	erm(B)	100.0	738	738	100.0	pristinamycin ia, quinupristin, clindamycin, virginiamycin s, erythromycin, lincomycin	30744..31481	contig_3	ResFinder-2.3.2	erm(B)_10_U86375
MMV-Efa-2-1	lsa(A)	98.53039412157648	1497	1497	100.0	dalfopristin, virginiamycin m, pristinamycin iia, clindamycin, lincomycin	69272..70768	contig_34	ResFinder-2.3.2	lsa(A)_3_AY737526
MMV-Efa-2-1	cat(pC221)	97.68518518518519	648	648	100.0	chloramphenicol	3068..3715	contig_2	ResFinder-2.3.2	cat(pC221)_1_X02529
MMV-Efa-2-1	tet(M)	100.0	1920	1920	100.0	tetracycline, minocycline, doxycycline	18170..20089	contig_11	ResFinder-2.3.2	tet(M)_13_AM990992
MMV-Efa-2-1	tet(M)	100.0	1920	1920	100.0	tetracycline, minocycline, doxycycline	194582..196501	contig_13	ResFinder-2.3.2	tet(M)_13_AM990992
MMV-Efa-2-1	tet(M)	99.94794377928162	1920	1921	100.0	tetracycline, minocycline, doxycycline	9603..11523	contig_15	ResFinder-2.3.2	tet(M)_13_AM990992
MMV-Efa-2-1	VanHBX	98.54294478527608	2607	2608	99.96164173379364	vancomycin	56542..59148	contig_6	ResFinder-2.3.2	VanHBX_1_AF192329
MMV-Efa-2-2	aac(6')-aph(2'')	100.0	1440	1440	100.0	netilmicin, tobramycin, isepamicin, amikacin, gentamicin, streptomycin, kanamycin, dibekacin, fortimicin	581829..583268	contig_7	ResFinder-2.3.2	aac(6')-aph(2'')_1_M13771
MMV-Efa-2-2	lsa(A)	98.53039412157648	1497	1497	100.0	dalfopristin, virginiamycin m, pristinamycin iia, clindamycin, lincomycin	97976..99472	contig_13	ResFinder-2.3.2	lsa(A)_3_AY737526
MMV-Efa-2-2	erm(B)	100.0	738	738	100.0	pristinamycin ia, quinupristin, clindamycin, virginiamycin s, erythromycin, lincomycin	15355..16092	contig_16	ResFinder-2.3.2	erm(B)_10_U86375
MMV-Efa-2-2	erm(B)	100.0	738	738	100.0	pristinamycin ia, quinupristin, clindamycin, virginiamycin s, erythromycin, lincomycin	58396..59133	contig_18	ResFinder-2.3.2	erm(B)_12_U18931
MMV-Efa-2-2	cat(pC221)	97.68518518518519	648	648	100.0	chloramphenicol	62541..63188	contig_18	ResFinder-2.3.2	cat(pC221)_1_X02529
MMV-Efa-2-2	tet(M)	100.0	1920	1920	100.0	tetracycline, minocycline, doxycycline	263715..265634	contig_13	ResFinder-2.3.2	tet(M)_13_AM990992
MMV-Efa-2-2	tet(M)	100.0	1920	1920	100.0	tetracycline, minocycline, doxycycline	311625..313544	contig_15	ResFinder-2.3.2	tet(M)_13_AM990992
MMV-Efa-2-2	VanHBX	98.54294478527608	2607	2608	99.96164173379364	vancomycin	692738..695344	contig_7	ResFinder-2.3.2	VanHBX_1_AF192329
MMV-Efa-3-1	aac(6')-aph(2'')	100.0	1440	1440	100.0	netilmicin, tobramycin, isepamicin, amikacin, gentamicin, streptomycin, kanamycin, dibekacin, fortimicin	180..1619	contig_54	ResFinder-2.3.2	aac(6')-aph(2'')_1_M13771
MMV-Efa-3-1	lsa(A)	98.46359385437542	1497	1497	100.0	dalfopristin, virginiamycin m, pristinamycin iia, clindamycin, lincomycin	54835..56331	contig_126	ResFinder-2.3.2	lsa(A)_3_AY737526
MMV-Efa-3-1	erm(B)	100.0	738	738	100.0	pristinamycin ia, quinupristin, clindamycin, virginiamycin s, erythromycin, lincomycin	73484..74221	contig_58	ResFinder-2.3.2	erm(B)_12_U18931
MMV-Efa-3-1	erm(B)	100.0	738	738	100.0	pristinamycin ia, quinupristin, clindamycin, virginiamycin s, erythromycin, lincomycin	34370..35107	contig_67	ResFinder-2.3.2	erm(B)_12_U18931
MMV-Efa-3-1	erm(B)	100.0	738	738	100.0	pristinamycin ia, quinupristin, clindamycin, virginiamycin s, erythromycin, lincomycin	342..1079	contig_79	ResFinder-2.3.2	erm(B)_12_U18931
MMV-Efa-3-1	cat(pC221)	97.68518518518519	648	648	100.0	chloramphenicol	30315..30962	contig_67	ResFinder-2.3.2	cat(pC221)_1_X02529
MMV-Efa-3-1	tet(M)	100.0	1920	1920	100.0	tetracycline, minocycline, doxycycline	229..2148	contig_40	ResFinder-2.3.2	tet(M)_13_AM990992
MMV-Efa-3-1	VanHBX	98.50517439632043	2607	2609	99.96164173379364	vancomycin	40860..43467	contig_125	ResFinder-2.3.2	VanHBX_1_AF192329
MMV-Efa-3-2	erm(B)	100.0	738	738	100.0	pristinamycin ia, quinupristin, clindamycin, virginiamycin s, erythromycin, lincomycin	137041..137778	contig_22	ResFinder-2.3.2	erm(B)_12_U18931
MMV-Efa-3-2	cat(pC221)	97.68518518518519	648	648	100.0	chloramphenicol	132986..133633	contig_22	ResFinder-2.3.2	cat(pC221)_1_X02529
MMV-Efa-3-2	tet(M)	99.89588755856325	1920	1921	99.94791666666667	tetracycline, minocycline, doxycycline	32739..34658	contig_7	ResFinder-2.3.2	tet(M)_13_AM990992
MMV-Efa-3-2	VanHBX	97.82359679266895	2607	2619	99.96164173379364	vancomycin	40653..43270	contig_91	ResFinder-2.3.2	VanHBX_1_AF192329
Staphylococcus hominis (Sho)
MMV-Sho-1-2	aadD	100.0	762	762	100.0	tobramycin, amikacin	7409..8170	contig_138	ResFinder-2.3.2	aadD_2_M19465
MMV-Sho-1-2	blaZ	100.0	846	846	100.0	ampicillin, amoxicillin, penicillin, piperacillin	5539..6384	contig_138	ResFinder-2.3.2	blaZ_5_AJ302698
MMV-Sho-1-2	fusB	100.0	642	642	100.0	fusidic acid	13885..14526	contig_138	ResFinder-2.3.2	fusB_1_AY373761
MMV-Sho-1-2	tet(K)	100.0	1380	1380	100.0	tetracycline, doxycycline	17977..19356	contig_138	ResFinder-2.3.2	tet(K)_1_U38656
MMV-Sho-1-2	bleO	100.0	399	399	100.0	bleomycin	8393..8791	contig_138	ResFinder-2.3.2	bleO_1_AF051917
MMV-Sho-2-1	aadD	100.0	762	762	100.0	tobramycin, amikacin	6078..6839	contig_69	ResFinder-2.3.2	aadD_2_M19465
MMV-Sho-2-1	blaZ	100.0	846	846	100.0	ampicillin, amoxicillin, penicillin, piperacillin	7864..8709	contig_69	ResFinder-2.3.2	blaZ_5_AJ302698
MMV-Sho-2-1	bleO	100.0	399	399	100.0	bleomycin	5457..5855	contig_69	ResFinder-2.3.2	bleO_1_AF051917
MMV-Sho-2-2	aadD	100.0	762	762	100.0	tobramycin, amikacin	19395..20156	contig_14	ResFinder-2.3.2	aadD_2_M19465
MMV-Sho-2-2	blaZ	100.0	846	846	100.0	ampicillin, amoxicillin, penicillin, piperacillin	17525..18370	contig_14	ResFinder-2.3.2	blaZ_5_AJ302698
MMV-Sho-2-2	fusB	100.0	642	642	100.0	fusidic acid	25871..26512	contig_14	ResFinder-2.3.2	fusB_1_AY373761
MMV-Sho-2-2	tet(K)	100.0	1380	1380	100.0	tetracycline, doxycycline	446..1825	contig_14	ResFinder-2.3.2	tet(K)_1_U38656
MMV-Sho-2-2	bleO	100.0	399	399	100.0	bleomycin	20379..20777	contig_14	ResFinder-2.3.2	bleO_1_AF051917
MMV-Sho-3-2	fusB	100.0	642	642	100.0	fusidic acid	6712..7353	contig_3	ResFinder-2.3.2	fusB_1_AY373761
MMV-Sho-3-2	tet(K)	99.35018050541517	1380	1385	100.0	tetracycline, doxycycline	1870..3254	contig_3	ResFinder-2.3.2	tet(K)_1_U38656
